# Supplementary material for: Therapeutic Potential of 5′-Methylschweinfurthin G in Merkel Cell Polyomavirus-Positive Merkel Cell Carcinoma
Source: Viruses. 2022 Aug 23;14(9):1848. doi: 10.3390/v14091848 (PMC9506461; doi:10.3390/v14091848)
Supplement: Supplementary file 1 [file viruses-14-01848-s001.zip]

Archive with 1 entries (1 files):
- viruses-1808082-supplementary.xlsx
