# Supplementary material for: Therapeutic Potential of 5′-Methylschweinfurthin G in Merkel Cell Polyomavirus-Positive Merkel Cell Carcinoma
Source: Viruses. 2022 Aug 23;14(9):1848. doi: 10.3390/v14091848 (PMC9506461; doi:10.3390/v14091848)
Supplement: Supplementary file 1 [file viruses-14-01848-s001.zip › viruses-1808082-supplementary.xlsx]

## Sheet: Table S1
		Table S1. Enriched pathways in MS-1 associated with MeSG treatment.
		Enriched Pathways/Genes	log2 Fold Change	FDR/P value
		MAP Kinase Phosphatase Activity		0.00869597
		DUSP1	0.85595	7.29e-15
		DUSP3	0.967839	2.2e-22
		DUSP8	0.821131	4.5e-16
		DUSP10	1.69631	1e-47
		DUSP16	1.52393	1.49e-58
		Phosphatidylinositol 3-kinase catalytic subunit binding		0.0068297
		PIK3IP1	0.798572	2.25e-06
		GSN	2.59119	3.42e-69
		FAM83B	0.739503	0.000587505
		PI3K-Akt signaling pathway		0.00412792
		TNC	-1.3341	0.000419276
		EREG	-6.25223	0.000829768
		COL4A2	-1.1638	0.0190137
		FGF2	-2.21409	0.000404759
		COL2A1	-2.2625	0.00336743
		EGFR	-1.68814	0.00473739
		NTRK2	-1.78407	0.000107893
		COL6A3	-1.4411	1.9e-09
		COL1A2	-2.34026	7.23e-20
		PDGFD	-1.1544	1.36e-12
		THBS2	-2.20897	1.7e-05
		P53 signaling pathway		0.0088575
		GADD45B	1.55266	1.22e-12
		BBC3	1.88402	2.37e-41
		TP53	-0.398241	0.000399802
		CDKN1A	1.19162	6.21e-41
		IGFBP3	-2.92594	2.17e-05
		RPRM	-1.50493	5.93e-21
		Apoptosis		0.00528714
		NFKB1	1.09481	6.56e-06
		CTSL	-1.06371	0.0369608
		HRK	1.62964	3.12e-66
		FOS	2.31307	9.81e-31
		DDIT3	1.67294	5.58e-31
		JUN	1.78247	9.91e-97
		ERN1	1.01571	4.22e-09
		Long noncoding RNA (lncRNA)
		H19	-2.02522	5.32e-24
		LINC01134	-1.62135	6.53e-22

## Sheet: DEG
Row-names	Symbol	MS1TTI-MS___log2FoldChange	MS1TTI-MS___padj	data	MS1TTI2	MS1TTI3	MS12	MS13
ENSG00000000003	TSPAN6	-0.299464	0.064472		9.81555	9.88935	10.2009	10.1002
ENSG00000000419	DPM1	-0.138939	0.504689		9.95838	9.92457	9.95913	10.1912
ENSG00000000457	SCYL3	0.127079	0.57126		9.60005	9.72093	9.49485	9.57514
ENSG00000000460	C1orf112	-0.121797	0.602292		9.3466	9.34979	9.48889	9.44945
ENSG00000000938	FGR	-0.530863	0.575168		5.26243	5.0991	4.84849	6.18062
ENSG00000001036	FUCA2	0.266835	0.0393469		11.2184	11.2043	11.0023	10.8854
ENSG00000001084	GCLC	0.57362	1.03192e-08		11.9476	11.9743	11.3931	11.3832
ENSG00000001167	NFYA	-0.104452	0.436248		12.6965	12.6642	12.8528	12.7135
ENSG00000001460	STPG1	0.220962	0.112525		11.0307	11.0764	10.8884	10.7761
ENSG00000001461	NIPAL3	0.426907	4.29734e-05		14.3328	14.2999	13.9998	13.7704
ENSG00000001497	LAS1L	-0.422887	1.42667e-05		12.1196	12.0573	12.5213	12.5011
ENSG00000001561	ENPP4	0.499163	1.5551e-06		11.9888	12.0587	11.5641	11.4862
ENSG00000001617	SEMA3F	-0.459856	5.88813e-06		12.7223	12.6257	13.2077	13.0571
ENSG00000001629	ANKIB1	0.328085	0.000627091		12.8093	12.8133	12.4883	12.4786
ENSG00000001630	CYP51A1	-0.161607	0.384497		10.341	10.2375	10.556	10.3381
ENSG00000001631	KRIT1	0.257935	0.0622003		11.9303	11.9799	11.5517	11.8302
ENSG00000002016	RAD52	0.208315	0.353647		9.6865	9.89676	9.42576	9.73451
ENSG00000002330	BAD	-0.304334	0.0132568		11.2892	11.2097	11.6179	11.4867
ENSG00000002549	LAP3 ENSG00000002549	-0.349614	0.000193045		12.7094	12.6989	13.0741	13.0327
ENSG00000002586	CD99	0.165091	0.430528		9.7154	9.72759	9.4829	9.62787
ENSG00000002587	HS3ST1	0.590413	0.00151022		9.81388	9.72925	9.35537	8.99211
ENSG00000002745	WNT16	1.4203	0.000210192		7.23757	7.35041	6.05573	5.80455
ENSG00000002746	HECW1	0.521361	0.182181		7.36157	7.86128	7.26539	6.97046
ENSG00000002822	MAD1L1	-0.203811	0.121519		11.8897	11.7353	12.0811	11.9522
ENSG00000002834	LASP1	0.152252	0.256387		12.1404	12.1314	12.0631	11.8999
ENSG00000002919	SNX11	-0.141803	0.332189		11.0974	11.0939	11.283	11.1899
ENSG00000002933	TMEM176A	0.0479218	0.9578		6.00971	5.74975	6.09815	5.52671
ENSG00000003056	M6PR	-0.117506	0.383204		12.6612	12.6268	12.8415	12.6769
ENSG00000003096	KLHL13	-0.84694	0.000806673		8.00669	7.7413	8.90196	8.50122
ENSG00000003137	CYP26B1	0.479593	0.0122393		9.52246	9.38815	8.88086	9.07301
ENSG00000003147	ICA1	0.349837	0.00307821		11.3962	11.355	10.9883	11.0636
ENSG00000003249	DBNDD1	-0.283114	0.0332606		11.134	11.1182	11.5052	11.3055
ENSG00000003393	ALS2	0.320419	0.00138099		12.4299	12.4447	12.1144	12.1199
ENSG00000003402	CFLAR	0.291013	0.00617634		12.0791	12.0981	11.7879	11.808
ENSG00000003436	TFPI	-0.0869501	0.929826		5.54595	5.36148	5.48182	5.58673
ENSG00000003509	NDUFAF7	0.260169	0.315557		9.10322	9.31039	8.74397	9.13462
ENSG00000003756	RBM5	0.242777	0.137113		11.9353	11.9574	11.4863	11.8929
ENSG00000003987	MTMR7	-0.359914	0.00459944		10.5619	10.5594	10.9439	10.8951
ENSG00000004059	ARF5	-0.205298	0.0438006		13.4676	13.3844	13.6141	13.6492
ENSG00000004139	SARM1	-0.343449	0.00340349		11.4211	11.3257	11.7732	11.6587
ENSG00000004142	POLDIP2	-0.130212	0.265919		12.7651	12.7222	12.8865	12.8613
ENSG00000004399	PLXND1	-0.457258	5.82404e-06		12.1277	12.0741	12.6163	12.4972
ENSG00000004455	AK2	-0.146931	0.167261		13.5601	13.5789	13.7396	13.6929
ENSG00000004468	CD38	0.0388329	0.974853		5.26243	4.97019	4.74551	5.36475
ENSG00000004478	FKBP4	-0.286812	0.00393185		14.1663	14.1033	14.4897	14.3507
ENSG00000004487	KDM1A	-0.279379	0.00309519		14.4196	14.3742	14.7267	14.6243
ENSG00000004534	RBM6	0.0698056	0.751146		11.8565	11.8829	11.5716	11.9971
ENSG00000004660	CAMKK1	0.819873	3.69489e-11		11.2856	11.4058	10.4142	10.6349
ENSG00000004700	RECQL	0.154107	0.224661		11.8548	11.8289	11.6694	11.7064
ENSG00000004766	VPS50	0.134568	0.383889		11.0718	11.1415	11.021	10.923
ENSG00000004777	ARHGAP33	-0.467565	0.000190885		11.231	11.1942	11.5489	11.7993
ENSG00000004779	NDUFAB1	-0.301816	0.00477604		11.9597	11.8762	12.2384	12.2013
ENSG00000004809	SLC22A16	-0.00269225	0.993331		9.10048	9.02413	9.02798	9.10158
ENSG00000004838	ZMYND10	0.999558	0.09793		6.6716	6.93277	4.9446	6.41386
ENSG00000004864	SLC25A13	-0.248534	0.149914		9.8599	9.89971	10.2046	10.0464
ENSG00000004866	ST7	-0.0568587	0.81824		9.61929	9.6171	9.71355	9.63499
ENSG00000004897	CDC27	0.062925	0.692092		12.8353	12.9235	12.9032	12.7259
ENSG00000004961	HCCS	0.0115739	0.958271		10.6985	10.6481	10.7397	10.5797
ENSG00000004975	DVL2	-0.11541	0.397234		11.7488	11.7129	11.8199	11.8719
ENSG00000005007	UPF1	-0.322264	0.00297757		14.6106	14.4845	14.9677	14.7676
ENSG00000005020	SKAP2	0.0343383	0.84085		12.2546	12.2382	12.2836	12.1369
ENSG00000005022	SLC25A5	-0.242625	0.015795		14.197	14.1679	14.4905	14.3566
ENSG00000005059	MCUB	-0.0124787	0.950601		11.1299	11.0367	11.1241	11.0682
ENSG00000005073	HOXA11	0.024133	0.937219		9.57858	9.32803	9.53594	9.32504
ENSG00000005075	POLR2J	-0.303652	0.0179256		10.8865	10.7941	11.1066	11.1802
ENSG00000005100	DHX33	0.0212533	0.908849		11.6867	11.7175	11.612	11.7468
ENSG00000005108	THSD7A	-0.211661	0.184885		11.4865	11.4846	11.8559	11.5184
ENSG00000005156	LIG3	0.0606485	0.689763		12.4318	12.3426	12.3619	12.2917
ENSG00000005175	RPAP3	0.0395529	0.815773		11.6858	11.7191	11.6976	11.6278
ENSG00000005189	REXO5	0.0850864	0.774037		9.41426	9.60087	9.22028	9.60628
ENSG00000005194	CIAPIN1	-0.250252	0.0308797		11.4691	11.4588	11.7347	11.6928
ENSG00000005206	SPPL2B	-0.0404613	0.832949		12.9595	12.934	12.828	13.1306
ENSG00000005238	FAM214B	0.425608	0.0193533		9.67368	9.70751	9.14641	9.37907
ENSG00000005243	COPZ2	1.8205	0.00357038		6.10013	6.23446	4.79792	4.2239
ENSG00000005302	MSL3	0.0676847	0.759266		10.2879	10.3658	10.1577	10.3555
ENSG00000005339	CREBBP	0.228044	0.0870934		13.3707	13.2441	13.2112	12.9375
ENSG00000005379	TSPOAP1	0.631541	0.0148807		8.98656	8.82726	7.96644	8.54347
ENSG00000005436	GCFC2	0.0551293	0.754191		11.1406	11.1778	11.1112	11.0976
ENSG00000005448	WDR54	-0.391787	0.000183268		11.7351	11.6857	12.0631	12.1398
ENSG00000005469	CROT	-0.367863	0.715831		4.95839	4.92453	5.19963	5.33006
ENSG00000005483	KMT2E	0.379426	3.69654e-05		13.3939	13.4001	13.0536	12.9811
ENSG00000005486	RHBDD2	-0.137439	0.314363		12.8551	12.7775	13.052	12.8491
ENSG00000005513	SOX8	-0.639235	0.0765665		6.87739	6.86186	7.42387	7.55511
ENSG00000005700	IBTK	0.0667677	0.664176		11.8377	11.907	11.7972	11.815
ENSG00000005801	ZNF195	0.108606	0.475342		11.3884	11.4187	11.2464	11.3424
ENSG00000005810	MYCBP2	0.174839	0.191278		12.4707	12.4495	12.3901	12.1726
ENSG00000005812	FBXL3	0.172415	0.273629		11.3029	11.2629	11.2232	10.9892
ENSG00000005844	ITGAL	0.303213	0.278523		8.69167	8.61008	8.17896	8.50511
ENSG00000005882	PDK2	0.00838899	0.970082		11.0407	10.9245	11.0672	10.8772
ENSG00000005884	ITGA3	0.0389811	0.826728		11.9129	11.8547	11.9219	11.764
ENSG00000005889	ZFX	0.205986	0.105082		12.1641	12.1523	12.0429	11.856
ENSG00000005893	LAMP2	0.589291	3.67731e-09		13.0617	13.09	12.5754	12.3929
ENSG00000005961	ITGA2B	-0.233895	0.833155		4.80552	5.13964	4.9446	5.39863
ENSG00000006007	GDE1	0.536577	2.47564e-08		13.0132	12.9869	12.5296	12.395
ENSG00000006015	REX1BD	-0.217553	0.13513		11.0031	10.9339	11.089	11.2768
ENSG00000006016	CRLF1	-0.442873	0.00220829		10.3456	10.1496	10.7613	10.6197
ENSG00000006025	OSBPL7	-0.0730923	0.763995		9.74198	9.83485	9.76052	9.95689
ENSG00000006042	TMEM98	-0.877724	5.66465e-05		7.91001	7.93222	8.73728	8.83704
ENSG00000006062	MAP3K14	0.168695	0.537548		9.74548	9.79099	9.29739	9.85075
ENSG00000006118	TMEM132A	-0.532694	1.16493e-06		13.8249	13.5599	14.2833	14.1767
ENSG00000006125	AP2B1	0.10212	0.499326		14.7251	14.6993	14.7436	14.4631
ENSG00000006194	ZNF263	0.0182039	0.915141		12.3426	12.2768	12.2476	12.3348
ENSG00000006282	SPATA20	0.270387	0.120166		9.99861	10.0172	9.65969	9.81356
ENSG00000006283	CACNA1G	-0.338921	0.0135376		10.3754	10.3202	10.6454	10.7253
ENSG00000006327	TNFRSF12A	0.477099	2.8739e-05		11.4595	11.3684	10.9605	10.9157
ENSG00000006377	DLX6	0.141188	0.315116		11.3578	11.3453	11.2316	11.1893
ENSG00000006432	MAP3K9	0.0572759	0.706463		12.3116	12.2884	12.2882	12.1959
ENSG00000006451	RALA ENSG00000006451	0.504964	2.31895e-06		12.6265	12.6403	12.2271	12.0235
ENSG00000006453	BAIAP2L1	0.0451841	0.762638		12.5904	12.5677	12.5086	12.5587
ENSG00000006459	KDM7A	0.437915	0.000650986		12.4564	12.4907	12.1923	11.8609
ENSG00000006468	ETV1	-0.501919	0.000725021		10.2464	10.2092	10.8663	10.576
ENSG00000006530	AGK	0.0447162	0.768027		12.567	12.5932	12.5005	12.5697
ENSG00000006534	ALDH3B1 ENSG00000006534	0.226193	0.144299		10.4885	10.4223	10.2322	10.2282
ENSG00000006576	PHTF2	0.636238	3.26851e-13		13.8407	13.9207	13.2784	13.2113
ENSG00000006607	FARP2	-0.0850549	0.55642		12.0032	12.033	12.152	12.0527
ENSG00000006625	GGCT	-0.404937	0.000207224		11.1968	11.2097	11.5982	11.617
ENSG00000006634	DBF4	-0.133078	0.36633		11.1942	11.2043	11.3851	11.2773
ENSG00000006638	TBXA2R	0.379001	0.351352		7.46729	7.31546	7.02274	7.02571
ENSG00000006652	IFRD1	0.923706	3.06502e-09		12.0083	12.0787	10.8108	11.3768
ENSG00000006695	COX10	0.0946517	0.748152		8.97466	8.89394	8.89897	8.78035
ENSG00000006704	GTF2IRD1	0.366382	0.000218086		12.6649	12.5815	12.2552	12.2601
ENSG00000006712	PAF1	0.103988	0.426035		12.7076	12.6257	12.5972	12.5284
ENSG00000006715	VPS41	0.24698	0.0258737		11.9862	11.9768	11.7435	11.7261
ENSG00000006740	ARHGAP44	0.198782	0.322567		9.75073	9.66995	9.56647	9.45751
ENSG00000006744	ELAC2	-0.234228	0.0423938		11.5455	11.5377	11.7842	11.7668
ENSG00000006747	SCIN	-0.567674	0.386848		5.6089	5.6125	5.98967	6.27484
ENSG00000006757	PNPLA4	-0.330527	0.0440572		9.85342	9.95328	10.3278	10.1333
ENSG00000006831	ADIPOR2	0.0349705	0.815025		13.3918	13.3139	13.3461	13.2902
ENSG00000006837	CDKL3	0.0778459	0.914233		6.18522	6.70864	6.34707	6.44662
ENSG00000007047	MARK4	0.0325752	0.877964		11.3839	11.1917	11.352	11.1581
ENSG00000007080	CCDC124	-0.318999	0.00185377		12.525	12.4338	12.8372	12.7595
ENSG00000007168	PAFAH1B1	0.342509	0.000804111		13.8786	13.8799	13.6247	13.4433
ENSG00000007171	NOS2	-3.05768	9.319e-20		5.22272	5.25482	8.34667	7.93578
ENSG00000007174	DNAH9	0.616801	0.474279		5.80984	5.25482	5.07775	4.92767
ENSG00000007202	KIAA0100	-0.211357	0.0759335		13.8796	13.7892	14.1477	13.9375
ENSG00000007237	GAS7	-0.389452	0.64585		5.88807	5.66897	5.31202	6.67113
ENSG00000007255	TRAPPC6A	-0.366406	0.00220407		10.8809	10.8524	11.2628	11.2014
ENSG00000007312	CD79B	-1.70731	0.0167865		5.00595	3.78307	5.98967	6.07981
ENSG00000007341	ST7L	-0.0426246	0.847762		10.1412	10.1644	10.1911	10.1996
ENSG00000007372	PAX6	0.0832362	0.579119		11.8589	11.9722	11.8231	11.8441
ENSG00000007376	RPUSD1	-0.201407	0.0900644		12.1654	12.0613	12.2724	12.3573
ENSG00000007384	RHBDF1	0.563389	0.528172		5.57777	5.6125	4.57579	5.46409
ENSG00000007392	LUC7L	0.0837074	0.884656		11.3382	11.3932	10.941	11.5583
ENSG00000007402	CACNA2D2	-0.11607	0.326154		13.1362	13.0987	13.2003	13.2661
ENSG00000007516	BAIAP3	-0.604461	0.135129		7.2475	6.59663	7.42387	7.6566
ENSG00000007520	TSR3	-0.317965	0.012867		11.0808	10.9143	11.3154	11.3188
ENSG00000007541	PIGQ	0.0699308	0.688924		11.7241	11.6823	11.5301	11.7298
ENSG00000007545	CRAMP1	0.16015	0.249345		11.3544	11.3246	11.1445	11.2139
ENSG00000007866	TEAD3	1.40812	0.00383538		6.65678	6.65372	5.34761	5.33006
ENSG00000007923	DNAJC11	-0.212652	0.0475229		12.2254	12.2339	12.4443	12.4399
ENSG00000007944	MYLIP ENSG00000007944	0.618487	1.155e-08		11.4369	11.4325	10.829	10.8056
ENSG00000007952	NOX1	-0.200113	0.833597		5.26243	5.5234	5.77115	5.36475
ENSG00000007968	E2F2	-0.152036	0.232178		12.7071	12.629	12.8959	12.741
ENSG00000008018	PSMB1	-0.244224	0.0154426		12.9661	12.9434	13.2394	13.1572
ENSG00000008056	SYN1	0.115816	0.571728		11.2545	11.0314	11.1801	10.8659
ENSG00000008083	JARID2	-0.123065	0.39837		12.1313	12.1601	12.3676	12.1627
ENSG00000008086	CDKL5	0.688216	1.98192e-08		11.8861	11.881	11.3372	11.0404
ENSG00000008128	CDK11A	0.158812	0.437657		10.5358	10.6286	10.2334	10.5935
ENSG00000008130	NADK	0.0109107	0.952286		12.9704	12.9012	12.8264	13.0178
ENSG00000008196	TFAP2B	-0.807202	5.05227e-21		13.1332	13.0434	13.9199	13.8714
ENSG00000008197	TFAP2D	-0.239962	0.575032		7.20737	7.28867	7.39012	7.57005
ENSG00000008226	DLEC1	1.00369	0.111956		6.20574	6.09714	4.89735	5.49574
ENSG00000008256	CYTH3	0.325465	0.00426519		11.6037	11.5962	11.3081	11.241
ENSG00000008277	ADAM22	-0.138097	0.310006		11.8653	11.8444	12.0608	11.9215
ENSG00000008282	SYPL1	0.302693	0.00418005		12.5342	12.5558	12.3007	12.182
ENSG00000008283	CYB561	-0.204571	0.0384594		13.2832	13.2605	13.4703	13.4825
ENSG00000008294	SPAG9	0.416437	1.6937e-06		13.8068	13.8193	13.3812	13.4122
ENSG00000008300	CELSR3	0.208909	0.11062		12.6913	12.678	12.3457	12.5952
ENSG00000008323	PLEKHG6	1.01773	0.000155825		8.31589	8.32385	7.49702	7.12012
ENSG00000008324	SS18L2	-0.0462457	0.860444		9.58643	9.59905	9.54746	9.72453
ENSG00000008382	MPND	-0.421952	0.00138691		10.2673	10.2198	10.6579	10.6709
ENSG00000008394	MGST1	-1.08284	7.3931e-17		9.46831	9.55477	10.5749	10.6071
ENSG00000008405	CRY1	0.539489	2.1916e-05		10.693	10.7391	10.1862	10.1705
ENSG00000008441	NFIX	-0.271685	0.0199495		12.7001	12.5813	13.0011	12.8201
ENSG00000008513	ST3GAL1	-0.706913	9.11256e-08		10.2951	10.1434	11.0134	10.833
ENSG00000008516	MMP25	0.193992	0.869084		4.75074	5.4608	4.63461	5.25806
ENSG00000008517	IL32	0.754262	2.30614e-05		9.57465	9.41729	8.70676	8.78995
ENSG00000008710	PKD1	0.187617	0.737094		14.1392	14.1265	13.5861	14.2327
ENSG00000008735	MAPK8IP2	-0.0501561	0.786464		13.7072	13.5433	13.8043	13.5389
ENSG00000008838	MED24	-0.12268	0.281358		13.8365	13.7518	13.9305	13.9041
ENSG00000008853	RHOBTB2	-0.0240713	0.938501		9.07283	8.98574	9.07121	9.03582
ENSG00000008869	HEATR5B	0.0824903	0.552405		12.1503	12.1769	12.092	12.0705
ENSG00000008952	SEC62	0.195762	0.0990585		13.3494	13.3692	13.2578	13.0629
ENSG00000008988	RPS20	-0.295114	0.00277304		14.9091	14.867	15.2596	15.1027
ENSG00000009307	CSDE1	-0.0350624	0.818617		15.7853	15.8094	15.9163	15.7435
ENSG00000009335	UBE3C	-0.0362307	0.797429		14.227	14.2077	14.2878	14.2186
ENSG00000009413	REV3L	0.398479	0.000300404		12.6498	12.6881	12.1655	12.3691
ENSG00000009694	TENM1	0.430503	0.0676509		8.79004	8.7043	8.3598	8.28277
ENSG00000009724	MASP2	0.306738	0.532188		6.99989	7.13676	6.64763	6.88938
ENSG00000009780	FAM76A	0.0908687	0.58957		10.9007	10.8915	10.8084	10.8025
ENSG00000009790	TRAF3IP3	0.322965	0.641827		6.14331	6.32512	5.71774	6.12098
ENSG00000009830	POMT2	0.00453793	0.980695		12.0061	11.9187	11.8936	12.0204
ENSG00000009844	VTA1	-0.055339	0.736886		13.8343	13.8589	14.0194	13.7742
ENSG00000009950	MLXIPL	0.503861	0.00188451		11.4786	11.3673	10.6632	11.1395
ENSG00000009954	BAZ1B	0.0187022	0.90414		14.5823	14.5454	14.606	14.4819
ENSG00000010017	RANBP9	-0.0051639	0.977224		12.3504	12.3593	12.4108	12.3074
ENSG00000010030	ETV7	-0.321486	0.166981		8.91985	8.66318	9.17888	9.04921
ENSG00000010072	SPRTN	-0.0132723	0.958233		10.3537	10.3669	10.5116	10.2211
ENSG00000010165	EEF1AKNMT	-0.228856	0.0804519		11.7687	11.6921	12.0547	11.8575
ENSG00000010219	DYRK4	-0.115494	0.864391		6.37829	6.39375	6.5744	6.41386
ENSG00000010244	ZNF207	-0.0877037	0.466703		13.705	13.7305	13.83	13.7806
ENSG00000010256	UQCRC1	-0.231991	0.0270086		12.6296	12.556	12.8476	12.8022
ENSG00000010270	STARD3NL	0.0124209	0.95275		10.7138	10.71	10.692	10.7068
ENSG00000010278	CD9	-0.126496	0.81051		7.14502	7.30658	7.57417	7.08933
ENSG00000010292	NCAPD2	-0.30814	0.00120325		13.4666	13.4672	13.8247	13.7235
ENSG00000010310	GIPR	0.401689	0.612487		6.00971	5.82624	5.16014	5.85423
ENSG00000010318	PHF7	0.158036	0.709356		7.60492	7.88531	7.54381	7.64958
ENSG00000010319	SEMA3G	-0.526965	0.260957		6.74351	6.3769	7.24666	6.88938
ENSG00000010322	NISCH	0.134766	0.239615		13.1863	13.1977	13.0209	13.0928
ENSG00000010327	STAB1	-0.817564	0.315034		4.80552	5.13964	5.23807	6.07981
ENSG00000010361	FUZ	-0.363236	0.00407583		10.7509	10.7158	11.0354	11.1538
ENSG00000010404	IDS	0.266915	0.00812062		12.8522	12.9022	12.6373	12.5835
ENSG00000010539	ZNF200 ENSG00000010539	-0.218816	0.166906		10.161	10.2316	10.4288	10.4011
ENSG00000010610	CD4	-0.0995677	0.877964		6.54853	6.88588	6.52862	7.06843
ENSG00000010626	LRRC23	0.223449	0.596665		7.67279	7.46649	7.28388	7.42142
ENSG00000010671	BTK	-0.834762	0.364694		3.95059	5.5234	5.84773	5.52671
ENSG00000010803	SCMH1	-0.116966	0.464971		10.8689	10.9063	10.9649	11.043
ENSG00000010810	FYN	0.145504	0.185841		14.1694	14.1194	14.0455	13.9513
ENSG00000010818	HIVEP2	0.442073	0.00108282		11.0974	11.11	10.781	10.5337
ENSG00000011007	ELOA	-0.049107	0.758872		13.2695	13.2347	13.392	13.2045
ENSG00000011009	LYPLA2	-0.372876	0.000211172		12.4055	12.2892	12.7112	12.7309
ENSG00000011021	CLCN6	0.141295	0.518777		10.4287	10.4518	10.0936	10.4794
ENSG00000011028	MRC2	-1.29179	4.93505e-25		9.77495	9.61531	10.9359	11.0316
ENSG00000011052	NME1-NME2 ENSG00000011052	-0.246279	0.531256		7.49255	7.38454	7.71711	7.64253
ENSG00000011105	TSPAN9	-0.560542	0.000354506		9.55079	9.39025	9.99184	10.0676
ENSG00000011114	BTBD7	0.255661	0.0460965		12.2301	12.2259	12.0877	11.8476
ENSG00000011132	APBA3	0.13679	0.379806		11.1624	11.0374	10.9381	10.9905
ENSG00000011143	MKS1	-0.235585	0.0857942		11.2465	11.3572	11.4448	11.626
ENSG00000011198	ABHD5	0.178693	0.281011		10.5298	10.5807	10.4423	10.3094
ENSG00000011243	AKAP8L	0.0360928	0.842082		12.0791	12.0997	11.9526	12.1476
ENSG00000011258	MBTD1	0.0881533	0.576723		11.9176	12.0524	11.831	11.9632
ENSG00000011260	UTP18	-0.215823	0.0534506		12.1788	12.1346	12.4116	12.3323
ENSG00000011275	RNF216	0.138636	0.289918		13.0335	12.9434	12.9306	12.7658
ENSG00000011295	TTC19	-0.0118117	0.948182		11.5852	11.5658	11.5598	11.6143
ENSG00000011304	PTBP1	-0.213064	0.0250819		15.9135	15.8713	16.1484	16.0616
ENSG00000011332	DPF1	-0.453496	0.0608984		8.16171	8.22372	8.67909	8.60281
ENSG00000011347	SYT7	-0.315706	0.00177228		13.8568	13.7613	14.1936	14.0539
ENSG00000011376	LARS2	-0.375943	0.00736989		10.3878	10.3583	10.8353	10.6552
ENSG00000011405	PIK3C2A	0.294031	0.00416269		12.4881	12.5495	12.2443	12.2061
ENSG00000011422	PLAUR	-0.173331	0.556614		9.38308	9.4994	9.27676	9.88849
ENSG00000011426	ANLN	-0.0858665	0.530073		12.6596	12.6624	12.8018	12.6898
ENSG00000011451	WIZ	-0.13759	0.259619		13.4434	13.3027	13.5439	13.4798
ENSG00000011454	RABGAP1	0.299433	0.00313655		12.585	12.5238	12.2534	12.2575
ENSG00000011465	DCN	-0.174984	0.470393		9.40098	9.52831	9.80281	9.45751
ENSG00000011478	QPCTL	-0.020824	0.931966		10.0263	10.0022	9.9862	10.0821
ENSG00000011485	PPP5C	-0.214244	0.0550508		13.399	13.3117	13.4928	13.6435
ENSG00000011523	CEP68	-0.207943	0.0813707		11.5505	11.5612	11.781	11.746
ENSG00000011566	MAP4K3 ENSG00000011566	0.370773	0.000491838		11.987	11.9768	11.5716	11.6503
ENSG00000011600	TYROBP ENSG00000011600	-0.372667	0.654597		5.69847	5.49244	5.41627	6.32856
ENSG00000012048	BRCA1 ENSG00000012048	-0.0820876	0.582881		11.7588	11.8258	11.838	11.9106
ENSG00000012061	ERCC1	0.0210163	0.909559		11.5319	11.4722	11.517	11.4448
ENSG00000012171	SEMA3B	0.528776	0.071272		8.36687	8.34134	7.57417	8.05211
ENSG00000012174	MBTPS2	0.0375484	0.871336		11.4839	11.522	11.649	11.2555
ENSG00000012211	PRICKLE3	0.388722	0.00971001		10.2514	10.2246	9.90042	9.79936
ENSG00000012232	EXTL3	-0.218328	0.104565		12.0159	11.955	12.3188	12.079
ENSG00000012660	ELOVL5	-0.236096	0.053408		12.4537	12.4672	12.8014	12.5833
ENSG00000012779	ALOX5	-0.337259	0.331104		7.58939	7.4585	7.79008	7.91837
ENSG00000012822	CALCOCO1	0.379908	0.00366934		12.1723	12.0744	11.5908	11.8835
ENSG00000012963	UBR7	-0.265634	0.00554517		13.2667	13.2614	13.5623	13.4961
ENSG00000012983	MAP4K5	-0.0238524	0.893427		11.7196	11.7074	11.6838	11.7889
ENSG00000013275	PSMC4	-0.0742974	0.566614		13.1211	13.0897	13.1564	13.2027
ENSG00000013288	MAN2B2	0.239644	0.0544301		11.8282	11.7481	11.6156	11.4798
ENSG00000013293	SLC7A14	0.779438	9.14935e-11		12.6364	12.641	12.0207	11.6791
ENSG00000013297	CLDN11	0.347926	0.687091		5.80984	5.64101	5.66227	5.1023
ENSG00000013306	SLC25A39	-0.43208	2.22802e-06		13.1913	13.1574	13.56	13.6512
ENSG00000013364	MVP	0.0147891	0.939603		11.3213	11.3141	11.3564	11.2474
ENSG00000013374	NUB1	0.107396	0.399259		12.9599	13.0045	12.9278	12.8203
ENSG00000013375	PGM3	0.907372	7.7351e-19		11.9392	11.923	11.0824	10.9653
ENSG00000013392	RWDD2A	0.727383	1.64351e-05		9.58643	9.56411	8.85326	8.85241
ENSG00000013441	CLK1	0.781503	0.179923		11.873	12.0649	10.7015	11.5569
ENSG00000013503	POLR3B	-0.339537	0.0103986		11.4129	11.3922	11.8693	11.6016
ENSG00000013523	ANGEL1	-0.210532	0.107285		11.0293	11.0239	11.2552	11.2181
ENSG00000013561	RNF14	0.105601	0.440565		12.3738	12.4013	12.3441	12.2175
ENSG00000013563	DNASE1L1	0.0532533	0.799381		10.5659	10.6384	10.4718	10.6233
ENSG00000013573	DDX11	-0.383719	0.00272187		11.694	11.7841	11.9791	12.2541
ENSG00000013583	HEBP1	0.0457067	0.856536		9.70823	9.67685	9.60559	9.68732
ENSG00000013725	CD6	0.314142	0.607322		6.4315	6.59663	6.07709	6.34603
ENSG00000013810	TACC3	-0.260067	0.0107954		12.7801	12.7511	12.9786	13.0712
ENSG00000014123	UFL1	0.457677	2.40207e-05		11.7479	11.8573	11.3504	11.343
ENSG00000014138	POLA2	-0.424575	3.65218e-05		11.538	11.5339	11.9738	11.9461
ENSG00000014164	ZC3H3	-0.145962	0.313838		11.4001	11.3147	11.5636	11.4412
ENSG00000014216	CAPN1	-0.0450523	0.774483		12.4052	12.3281	12.4466	12.3768
ENSG00000014641	MDH1	-0.183224	0.0912916		12.7217	12.6955	12.924	12.8588
ENSG00000014824	SLC30A9	0.0788424	0.549348		12.9426	12.9671	12.9097	12.8418
ENSG00000014914	MTMR11	1.36363	0.0221323		6.30413	6.09714	4.79792	5.1023
ENSG00000014919	COX15	-0.146875	0.368599		11.035	11.0069	11.2738	11.053
ENSG00000015133	CCDC88C	-0.284507	0.0113732		13.2728	13.1414	13.5769	13.4039
ENSG00000015153	YAF2	0.29178	0.0717652		10.1143	10.1571	9.8914	9.79777
ENSG00000015171	ZMYND11	0.181769	0.109972		12.6774	12.6786	12.5472	12.4437
ENSG00000015285	WAS	0.29874	0.49672		7.37068	7.33304	6.92008	7.1895
ENSG00000015475	BID	-0.200596	0.111013		11.9751	11.9521	12.247	12.0761
ENSG00000015479	MATR3	0.118285	0.612971		9.54275	9.73422	9.54363	9.50494
ENSG00000015520	NPC1L1	0.348552	0.647772		5.7828	6.28953	5.51351	5.92569
ENSG00000015532	XYLT2	-0.0113742	0.953578		11.1749	11.2594	11.2262	11.2322
ENSG00000015676	NUDCD3	-0.0893988	0.479746		13.0691	13.0611	13.1899	13.1182
ENSG00000016082	ISL1	-0.357365	5.99361e-05		13.877	13.8199	14.1824	14.2293
ENSG00000016391	CHDH	-0.0224612	0.92808		9.9201	9.89084	9.95913	9.89592
ENSG00000016402	IL20RA	-1.38818	0.00308814		5.96228	5.25482	7.10824	6.80347
ENSG00000016864	GLT8D1	0.157389	0.336908		10.8713	10.9716	10.6764	10.8492
ENSG00000017260	ATP2C1	0.0989063	0.42861		14.18	14.211	14.1621	14.0282
ENSG00000017797	RALBP1	0.134167	0.29637		12.999	12.9811	12.9364	12.7708
ENSG00000018189	RUFY3	0.379568	0.00508629		11.7426	11.8305	11.2499	11.5507
ENSG00000018236	CNTN1	-0.0938624	0.682568		9.94776	9.9318	10.1502	9.90627
ENSG00000018280	SLC11A1	0.277688	0.486838		7.53369	7.61043	7.27467	7.32781
ENSG00000018408	WWTR1	-0.199555	0.815021		5.75523	5.49244	5.77115	5.85423
ENSG00000018510	AGPS	0.065504	0.718376		13.0187	13.0926	13.1368	12.8281
ENSG00000018610	STEEP1	-0.0913592	0.60766		10.8157	10.6871	10.8306	10.8568
ENSG00000018699	TTC27	-0.365638	0.0512102		9.09499	9.22349	9.54363	9.50494
ENSG00000018869	ZNF582	0.210943	0.34153		9.43612	9.64553	9.25115	9.41469
ENSG00000019102	VSIG2	-1.10028	0.184413		4.29492	4.72587	5.44942	5.52671
ENSG00000019144	PHLDB1	-0.16751	0.219582		11.647	11.7514	11.7984	11.9335
ENSG00000019485	PRDM11	-0.122893	0.440698		11.4964	11.3268	11.5977	11.4729
ENSG00000019505	SYT13	0.207759	0.100332		12.7321	12.7055	12.6181	12.3958
ENSG00000019549	SNAI2	0.780855	3.3094e-05		9.34429	9.27671	8.62209	8.44558
ENSG00000019582	CD74	0.465036	0.003707		9.86797	9.8684	9.38779	9.42295
ENSG00000019995	ZRANB1	0.341329	0.0134302		10.838	10.7765	10.5388	10.3917
ENSG00000020129	NCDN	-0.208923	0.0996972		12.8678	12.7341	13.1081	12.9074
ENSG00000020181	ADGRA2	-0.652116	2.54277e-05		9.28529	9.3346	9.90192	10.014
ENSG00000020256	ZFP64	-0.0553537	0.812032		10.2514	10.1657	10.3673	10.1532
ENSG00000020426	MNAT1	0.330795	0.0202475		10.5709	10.6044	10.1973	10.3161
ENSG00000020577	SAMD4A	1.67604	0.0590546		5.1819	5.4608	3.69282	4.14626
ENSG00000020633	RUNX3	0.18509	0.588837		8.10278	8.29723	8.05524	7.98679
ENSG00000020922	MRE11	-0.0423148	0.814248		11.8315	11.8852	11.9883	11.808
ENSG00000021300	PLEKHB1	0.360283	0.0131312		11.4844	11.3806	11.2232	10.9069
ENSG00000021355	SERPINB1	-0.223489	0.735594		6.05563	6.39375	6.51302	6.38034
ENSG00000021574	SPAST	0.174416	0.182031		12.5204	12.4702	12.4158	12.2201
ENSG00000021645	NRXN3	-0.05715	0.726273		12.193	12.1929	12.3319	12.1634
ENSG00000021762	OSBPL5	-0.0553996	0.902655		7.68745	7.65305	7.75074	7.698
ENSG00000021776	AQR	-0.244674	0.0489336		12.5045	12.5315	12.877	12.6384
ENSG00000021826	CPS1	-0.453143	0.110037		8.00083	7.86128	8.52438	8.21783
ENSG00000022267	FHL1	0.42843	6.89562e-06		13.6788	13.6122	13.1537	13.2787
ENSG00000022277	RTF2	-0.142002	0.258186		12.7232	12.6572	12.8974	12.7645
ENSG00000022556	NLRP2	-0.274219	0.0106569		11.8637	11.852	12.1539	12.1094
ENSG00000022567	SLC45A4	-0.0451339	0.838995		11.1326	11.0192	11.2605	10.9689
ENSG00000022840	RNF10	0.110833	0.345247		13.4265	13.3661	13.2689	13.3025
ENSG00000022976	ZNF839	0.0423644	0.872309		9.68102	9.66822	9.52626	9.73119
ENSG00000023041	ZDHHC6	-0.051325	0.840817		10.2538	10.3807	10.1862	10.5328
ENSG00000023171	GRAMD1B	-0.427051	0.344214		6.5645	6.86186	7.1692	7.09966
ENSG00000023191	RNH1	-0.209492	0.0490372		13.1465	13.0553	13.3487	13.2723
ENSG00000023228	NDUFS1	0.0327847	0.840721		13.8109	13.7659	13.8421	13.664
ENSG00000023287	RB1CC1	0.461741	8.73934e-07		12.8396	12.8872	12.3724	12.4313
ENSG00000023318	ERP44	0.0863417	0.575436		11.5565	11.5616	11.5179	11.4264
ENSG00000023330	ALAS1	0.125351	0.448956		11.0097	11.0361	10.9791	10.8119
ENSG00000023445	BIRC3	0.557082	0.218999		6.99989	6.96696	6.43243	6.46272
ENSG00000023516	AKAP11	0.226052	0.0934533		11.9411	11.9799	11.847	11.6134
ENSG00000023572	GLRX2	-0.0472271	0.880992		8.98952	8.8148	9.00029	8.90049
ENSG00000023608	SNAPC1	-0.00157694	0.995127		10.1075	10.1632	10.1489	10.1257
ENSG00000023697	DERA	-0.263175	0.0350169		11.0577	11.1227	11.3861	11.3199
ENSG00000023734	STRAP	-0.00821076	0.95947		13.7839	13.7685	13.8451	13.7211
ENSG00000023892	DEF6	0.0190738	0.979637		6.59592	6.45927	6.32938	6.67113
ENSG00000023902	PLEKHO1	-0.183756	0.169868		11.5026	11.4279	11.7114	11.5843
ENSG00000023909	GCLM	0.150625	0.470018		10.1793	10.2433	10.2009	9.90774
ENSG00000024048	UBR2	0.208619	0.115245		11.9276	11.931	11.8191	11.6156
ENSG00000024422	EHD2	-0.866436	0.133671		5.48012	5.49244	6.34707	6.23789
ENSG00000024526	DEPDC1	-0.095882	0.553521		11.6479	11.7749	11.8887	11.724
ENSG00000024862	CCDC28A	0.311409	0.0317664		10.4927	10.4905	10.1375	10.2235
ENSG00000025039	RRAGD	0.0491326	0.7869		12.3639	12.3851	12.4428	12.1977
ENSG00000025156	HSF2	0.190909	0.0972796		12.2071	12.1775	12.0272	11.9755
ENSG00000025293	PHF20	0.05925	0.720017		13.0552	13.0362	13.0983	12.8653
ENSG00000025423	HSD17B6	-0.168075	0.51969		8.82692	8.83962	8.93744	9.05984
ENSG00000025434	NR1H3	0.091416	0.762618		8.92913	8.88503	8.7238	8.90344
ENSG00000025708	TYMP ENSG00000025708	0.118772	0.688332		8.76952	8.77997	8.65798	8.6563
ENSG00000025770	NCAPH2	-0.102551	0.481065		12.8832	12.8114	12.8468	13.0467
ENSG00000025772	TOMM34	-0.664773	4.43311e-09		11.2515	11.2731	12.0289	11.8158
ENSG00000025796	SEC63	0.408753	1.3521e-05		14.1519	14.1955	13.8313	13.6959
ENSG00000025800	KPNA6	0.186316	0.0644704		13.4877	13.4904	13.3143	13.2913
ENSG00000026025	VIM	-0.324154	0.0256799		10.1452	10.0784	10.4433	10.427
ENSG00000026036	RTEL1-TNFRSF6B	0.126364	0.859964		7.07984	7.22417	6.21839	7.54758
ENSG00000026103	FAS ENSG00000026103	0.31305	0.703884		5.93796	5.66897	5.60459	5.43173
ENSG00000026297	RNASET2	-0.292104	0.32533		8.39393	8.05914	8.44032	8.60281
ENSG00000026508	CD44	0.645791	1.49815e-09		12.5035	12.5556	11.9858	11.7757
ENSG00000026559	KCNG1	-0.265449	0.0515802		10.9795	10.8177	11.1978	11.1326
ENSG00000026652	AGPAT4	0.0934284	0.803015		8.2728	8.19034	8.21313	8.06271
ENSG00000026751	SLAMF7	0.532844	0.371831		6.41398	6.28953	5.87237	5.82961
ENSG00000026950	BTN3A1	0.191473	0.345247		9.69015	9.73422	9.45052	9.58988
ENSG00000027001	MIPEP	-0.337454	0.205512		8.15645	8.20951	8.52438	8.50899
ENSG00000027075	PRKCH	-0.0151865	0.936054		11.7276	11.6281	11.7447	11.6411
ENSG00000027644	INSRR	0.518106	0.23796		7.12362	7.06492	6.52862	6.6572
ENSG00000027697	IFNGR1	0.540484	8.89273e-06		10.9448	10.9638	10.376	10.4534
ENSG00000027847	B4GALT7	0.00461611	0.983383		10.381	10.3356	10.3564	10.3511
ENSG00000027869	SH2D2A	0.231414	0.564394		7.6654	7.6319	7.3468	7.49373
ENSG00000028116	VRK2	0.0332569	0.859653		11.1749	11.2198	11.2027	11.125
ENSG00000028137	TNFRSF1B	-0.552794	0.0491488		7.63548	7.71472	8.11326	8.31861
ENSG00000028203	VEZT	-0.0601424	0.684497		12.2487	12.3016	12.3137	12.357
ENSG00000028277	POU2F2	0.22366	0.719344		6.54853	6.83743	6.21839	6.71212
ENSG00000028310	BRD9	-0.0636708	0.707994		11.933	11.9865	11.9245	12.1164
ENSG00000028528	SNX1	-0.0103842	0.958233		12.2131	12.2091	12.0929	12.3394
ENSG00000028839	TBPL1	-0.026872	0.882328		11.4299	11.4248	11.4084	11.4985
ENSG00000029153	ARNTL2	0.140301	0.36819		10.8223	10.8471	10.6998	10.6898
ENSG00000029363	BCLAF1	-0.133298	0.285304		14.2536	14.302	14.5001	14.3168
ENSG00000029364	SLC39A9	0.15977	0.255716		13.7296	13.7039	13.6923	13.4078
ENSG00000029534	ANK1	-0.229272	0.0466148		12.1457	12.0984	12.4139	12.2858
ENSG00000029639	TFB1M	-0.0874675	0.725715		9.59228	9.4994	9.53594	9.72453
ENSG00000029725	RABEP1	0.14356	0.299056		12.182	12.24	12.1539	11.9766
ENSG00000029993	HMGB3	-0.261657	0.00951815		12.4264	12.4427	12.7105	12.6814
ENSG00000030066	NUP160	-0.204007	0.0339537		13.76	13.7463	13.9656	13.9486
ENSG00000030110	BAK1	-0.0904938	0.601912		10.6948	10.6956	10.8004	10.7705
ENSG00000030582	GRN	0.456207	1.47873e-05		13.6695	13.5892	13.2764	13.0634
ENSG00000031003	FAM13B	-0.18092	0.144314		11.498	11.5056	11.6799	11.6851
ENSG00000031081	ARHGAP31	-0.332773	0.197875		8.43794	8.44605	8.90495	8.62444
ENSG00000031691	CENPQ	-0.0938277	0.723172		9.13832	9.29477	9.27214	9.35123
ENSG00000031698	SARS1	-0.134678	0.234389		13.2557	13.2331	13.4142	13.3431
ENSG00000031823	RANBP3	-0.150655	0.221503		12.7272	12.5836	12.81	12.8054
ENSG00000032219	ARID4A	0.35228	0.0107041		10.763	10.8146	10.3597	10.5116
ENSG00000032389	EIPR1	-0.252967	0.0283446		11.6051	11.5471	11.8555	11.802
ENSG00000032444	PNPLA6	0.088907	0.513264		12.6929	12.5987	12.5826	12.5322
ENSG00000032742	IFT88	-0.290178	0.32001		8.06398	8.05914	8.31555	8.37926
ENSG00000033011	ALG1	-0.17658	0.301143		10.4089	10.2479	10.5349	10.4774
ENSG00000033030	ZCCHC8	0.389015	0.00832118		11.3388	11.3943	10.7939	11.142
ENSG00000033050	ABCF2	-0.168608	0.132699		13.3256	13.2685	13.5217	13.4078
ENSG00000033100	CHPF2	0.655064	7.47161e-12		12.7107	12.6201	12.0477	11.9745
ENSG00000033122	LRRC7	0.514295	1.85777e-05		10.9653	10.9828	10.4505	10.4714
ENSG00000033170	FUT8	0.139801	0.284412		12.3783	12.3655	12.3022	12.1587
ENSG00000033178	UBA6	0.02004	0.898652		12.8032	12.8545	12.8135	12.8046
ENSG00000033327	GAB2	0.4534	5.85339e-06		13.5224	13.4886	13.1398	12.9593
ENSG00000033627	ATP6V0A1	0.122538	0.297665		13.5075	13.469	13.4107	13.3196
ENSG00000033800	PIAS1	0.176768	0.133787		12.5425	12.5818	12.4423	12.3268
ENSG00000033867	SLC4A7	0.64862	1.03817e-08		11.5037	11.563	10.9584	10.8103
ENSG00000034053	APBA2	-0.361394	0.00267539		11.4854	11.4058	11.7144	11.894
ENSG00000034152	MAP2K3	-0.203892	0.11334		12.1638	12.0028	12.3529	12.2225
ENSG00000034510	TMSB10	-0.237919	0.0186511		13.1779	13.0852	13.3851	13.3548
ENSG00000034533	ASTE1	0.122813	0.560072		9.80046	9.8938	9.72713	9.72453
ENSG00000034677	RNF19A	0.467969	5.59724e-07		12.8607	12.8977	12.443	12.3797
ENSG00000034693	PEX3	-0.0220237	0.941548		9.36496	9.24687	9.25115	9.40222
ENSG00000034713	GABARAPL2	0.154284	0.235501		11.9121	11.8177	11.7203	11.7026
ENSG00000035115	SH3YL1	0.581117	5.68863e-07		11.4696	11.4361	10.7891	10.9518
ENSG00000035141	FAM136A	-0.287847	0.00477555		12.1223	12.1415	12.4126	12.4264
ENSG00000035403	VCL	0.0218669	0.911934		11.5232	11.4432	11.545	11.3736
ENSG00000035499	DEPDC1B	-0.162091	0.357522		10.1544	10.0888	10.2476	10.3183
ENSG00000035664	DAPK2	0.4111	0.00969518		9.93553	9.98421	9.53594	9.56585
ENSG00000035681	NSMAF	-0.146754	0.302475		11.5114	11.5075	11.5763	11.7315
ENSG00000035687	ADSS2	-0.0432117	0.788443		12.1917	12.2031	12.2899	12.1896
ENSG00000035862	TIMP2	0.0705504	0.666811		13.6278	13.5796	13.657	13.3981
ENSG00000035928	RFC1	-0.0124428	0.940004		13.2292	13.281	13.3226	13.2109
ENSG00000036054	TBC1D23	0.409141	0.000212333		11.5212	11.532	11.1086	11.1275
ENSG00000036257	CUL3	-0.0305227	0.860229		12.9922	12.9808	13.115	12.9118
ENSG00000036448	MYOM2	-0.222731	0.551996		7.68014	7.7413	7.77708	8.06798
ENSG00000036530	CYP46A1	-0.0361817	0.928445		8.44227	8.45411	8.25122	8.68404
ENSG00000036549	ZZZ3	0.174934	0.150332		12.5488	12.5672	12.4556	12.3071
ENSG00000036672	USP2	0.707513	3.02307e-08		10.896	10.8555	10.2546	10.0807
ENSG00000037042	TUBG2	-0.144355	0.494568		9.99566	10.0145	9.99885	10.2847
ENSG00000037241	RPL26L1	-0.312324	0.0188225		10.7021	10.6224	11.0245	10.9223
ENSG00000037474	NSUN2	-0.195251	0.0593026		13.2326	13.1734	13.425	13.3713
ENSG00000037637	FBXO42	0.0609537	0.7009		12.3359	12.287	12.3221	12.1756
ENSG00000037749	MFAP3	0.0486716	0.818364		11.1239	11.176	11.2351	10.9547
ENSG00000037757	MRI1 ENSG00000037757	-0.0644245	0.765913		10.6318	10.6026	10.5455	10.8056
ENSG00000037897	METTL1	-0.12927	0.526605		9.76116	9.77339	9.91235	9.87952
ENSG00000037965	HOXC8	0.74297	0.0919781		6.9881	6.96696	6.13935	6.38034
ENSG00000038002	AGA ENSG00000038002	-0.0150869	0.952348		9.81555	9.84101	9.83138	9.85533
ENSG00000038210	PI4K2B	0.206315	0.111479		11.389	11.3213	11.1451	11.1538
ENSG00000038219	BOD1L1	0.397333	2.31078e-05		12.8664	12.9161	12.4883	12.5004
ENSG00000038274	MAT2B	0.286989	0.0176572		11.3446	11.3442	11.0851	11.0303
ENSG00000038358	EDC4	-0.126288	0.379306		11.5685	11.4437	11.6283	11.6384
ENSG00000038382	TRIO	0.462946	2.73106e-07		13.4926	13.4487	12.9738	13.0415
ENSG00000038427	VCAN	-0.148859	0.874122		5.80984	5.25482	5.48182	5.87845
ENSG00000038532	CLEC16A ENSG00000038532	0.0129228	0.944917		12.1277	12.0616	12.1617	11.9978
ENSG00000039068	CDH1	0.7946	4.92057e-15		13.0426	12.9749	12.3135	12.1094
ENSG00000039123	MTREX	-0.178503	0.130421		13.2962	13.3217	13.5732	13.3962
ENSG00000039139	DNAH5	-0.0572431	0.925465		6.85159	6.77447	6.84734	6.88938
ENSG00000039319	ZFYVE16	0.196296	0.152859		11.1486	11.1815	11.01	10.9274
ENSG00000039523	RIPOR1	0.418585	0.17679		8.21832	8.00532	7.61126	7.79023
ENSG00000039560	RAI14	-2.02462	0.00465448		3.95059	4.22106	5.71774	5.94874
ENSG00000039600	SOX30	-0.228717	0.682883		6.87739	6.56722	6.75757	7.12012
ENSG00000039650	PNKP	-0.0917123	0.630244		10.9817	10.973	10.9337	11.1923
ENSG00000040199	PHLPP2	0.414543	0.0029347		10.4525	10.4588	10.01	10.0742
ENSG00000040275	SPDL1	0.0105916	0.965162		10.6747	10.7789	10.5749	10.8469
ENSG00000040341	STAU2	-0.00764738	0.965945		12.6164	12.6005	12.6916	12.5365
ENSG00000040487	SLC66A1 ENSG00000040487	0.187303	0.277773		10.1973	10.2056	10.0293	10.0003
ENSG00000040531	CTNS	-0.0447604	0.8629		9.61354	9.63494	9.74058	9.59354
ENSG00000040608	RTN4R ENSG00000040608	-0.409186	0.00120818		10.9364	10.7853	11.3249	11.2151
ENSG00000040633	PHF23	-0.000371025	0.998179		11.2347	11.1496	11.2523	11.1313
ENSG00000040731	CDH10	0.26027	0.506684		7.81974	7.66003	7.3468	7.61397
ENSG00000040933	INPP4A	0.202398	0.0915625		11.7717	11.796	11.5612	11.6021
ENSG00000041353	RAB27B	-0.555279	0.540375		4.80552	5.0991	5.23807	5.64434
ENSG00000041357	PSMA4	-0.237383	0.017603		12.8949	12.9521	13.1751	13.1469
ENSG00000041802	LSG1	-0.219889	0.0391338		12.8638	12.872	13.0288	13.1443
ENSG00000041880	PARP3	-0.160147	0.732331		7.3524	7.2429	7.31119	7.58484
ENSG00000041982	TNC	-1.3341	0.000419276		6.26557	5.87507	7.37295	7.35394
ENSG00000041988	THAP3	0.0356675	0.877652		10.2915	10.1924	10.1337	10.2768
ENSG00000042088	TDP1	-0.135865	0.352389		11.0321	11.0692	11.1726	11.2002
ENSG00000042286	AIFM2	-0.0470588	0.932067		7.31513	7.36758	7.10824	7.62117
ENSG00000042317	SPATA7	0.354756	0.319307		7.77926	7.70124	7.39012	7.39648
ENSG00000042429	MED17	-0.0208469	0.900026		12.138	12.1483	12.1501	12.1778
ENSG00000042445	RETSAT	0.138136	0.436729		10.3833	10.4488	10.2358	10.3205
ENSG00000042493	CAPG	0.100216	0.808242		8.3253	8.31945	7.9199	8.47367
ENSG00000042753	AP2S1	-0.469572	3.03588e-06		12.0795	12.0317	12.5821	12.4654
ENSG00000042781	USH2A	-0.054864	0.67925		15.0671	15.0651	15.1696	15.0707
ENSG00000042813	ZPBP	-0.676551	0.166414		6.03285	6.1576	6.77074	6.71212
ENSG00000043093	DCUN1D1	0.0576664	0.758926		11.4206	11.4538	11.4824	11.2693
ENSG00000043143	JADE2	0.336537	0.530316		6.68627	6.90952	6.44892	6.50999
ENSG00000043355	ZIC2	0.238158	0.0974105		10.8421	10.8646	10.679	10.5498
ENSG00000043462	LCP2	0.263974	0.668792		6.4315	6.90952	6.25634	6.6001
ENSG00000043514	TRIT1	-0.165588	0.313845		11.3047	11.268	11.3007	11.5884
ENSG00000044090	CUL7	0.572128	7.0673e-09		12.5027	12.4404	11.847	11.9515
ENSG00000044115	CTNNA1	-0.236657	0.0260472		13.572	13.4934	13.8372	13.699
ENSG00000044446	PHKA2	0.221067	0.0545785		12.2644	12.2988	12.0023	12.1171
ENSG00000044459	CNTLN	0.0445961	0.810208		11.3353	11.3361	11.3624	11.2163
ENSG00000044524	EPHA3	0.0970929	0.697327		9.44693	9.43368	9.39631	9.28937
ENSG00000044574	HSPA5	-0.145147	0.269046		14.9139	14.8862	15.1622	14.9181
ENSG00000046604	DSG2	-0.734427	0.22254		5.80984	5.39535	6.36455	6.23789
ENSG00000046647	GEMIN8	0.064669	0.832069		9.00716	8.94915	8.84395	8.98097
ENSG00000046651	OFD1	0.0950418	0.546582		11.5475	11.5584	11.3845	11.528
ENSG00000046653	GPM6B	-0.00505391	0.981877		11.1552	11.1308	11.2715	11.0133
ENSG00000047056	WDR37	0.181352	0.235931		10.6812	10.6939	10.4958	10.5174
ENSG00000047188	YTHDC2	-0.0504291	0.754963		12.0992	12.1371	12.107	12.2278
ENSG00000047230	CTPS2	-0.289258	0.0252659		10.7509	10.7709	11.0877	11.0105
ENSG00000047249	ATP6V1H ENSG00000047249	0.0601435	0.695932		12.1788	12.1554	12.1552	12.0573
ENSG00000047315	POLR2B	-0.0403264	0.776989		14.0676	14.0835	14.1606	14.0698
ENSG00000047346	FAM214A	0.150217	0.225499		12.0329	12.0007	11.8617	11.8719
ENSG00000047365	ARAP2	-0.0949008	0.715214		9.42085	9.48177	9.67027	9.41055
ENSG00000047410	TPR ENSG00000047410	0.0136666	0.931306		13.915	13.962	13.872	13.9762
ENSG00000047578	KATNIP	0.214519	0.167263		11.1729	11.2216	10.847	11.1078
ENSG00000047579	DTNBP1	-0.473016	2.01419e-05		11.0822	11.0097	11.5003	11.5365
ENSG00000047597	XK	-0.20936	0.284301		10.4546	10.5528	10.8959	10.5049
ENSG00000047621	C12orf4	-0.203885	0.136136		10.8281	10.8332	11.03	11.0383
ENSG00000047634	SCML1	0.199866	0.454719		9.2086	9.36483	8.87477	9.27804
ENSG00000047644	WWC3	0.232998	0.165045		10.7227	10.6956	10.33	10.6098
ENSG00000047662	FAM184B	0.133608	0.300397		12.727	12.657	12.6245	12.4901
ENSG00000047849	MAP4	0.299762	0.00629087		13.2666	13.2217	13.0378	12.8451
ENSG00000047932	GOPC	0.330927	0.000634854		12.8034	12.8434	12.4766	12.5089
ENSG00000048028	USP28	0.184215	0.366195		9.78521	9.86991	9.54937	9.73451
ENSG00000048052	HDAC9	0.583871	3.42731e-10		13.2808	13.3007	12.7697	12.6419
ENSG00000048140	TSPAN17	0.00111004	0.995127		12.4093	12.3726	12.3724	12.4073
ENSG00000048162	NOP16	-0.286258	0.0402352		10.6857	10.6947	10.8853	11.061
ENSG00000048342	CC2D2A	-0.483979	0.00157939		9.66074	9.64024	10.0591	10.202
ENSG00000048392	RRM2B	0.107367	0.506966		11.9257	12.0364	11.9791	11.7627
ENSG00000048405	ZNF800 ENSG00000048405	0.186939	0.184163		11.4542	11.4396	11.3432	11.1723
ENSG00000048471	SNX29	0.3019	0.0216734		11.7536	11.7452	11.5664	11.3188
ENSG00000048540	LMO3	-0.256802	0.0936229		10.5807	10.7407	11.0093	10.8237
ENSG00000048544	MRPS10	-0.18358	0.150343		11.7918	11.8039	12.052	11.9069
ENSG00000048649	RSF1	0.10091	0.521856		14.3029	14.291	14.3383	14.0384
ENSG00000048707	VPS13D	0.0902794	0.561039		13.5229	13.4263	13.5005	13.2598
ENSG00000048740	CELF2	-0.116224	0.538586		10.9683	11.0124	11.2476	10.9504
ENSG00000048828	FAM120A	-0.217408	0.0344444		13.8834	13.854	14.1472	14.0223
ENSG00000048991	R3HDM1	0.00613057	0.972102		12.4055	12.4495	12.4645	12.3773
ENSG00000049089	COL9A2	0.0963005	0.392211		17.2468	17.1802	17.1443	17.0904
ENSG00000049130	KITLG	-0.167712	0.311901		10.4155	10.411	10.6454	10.5126
ENSG00000049167	ERCC8	-0.233594	0.215166		9.60778	9.58077	9.8914	9.75917
ENSG00000049192	ADAMTS6	0.851508	0.00397147		8.32997	8.59194	7.26539	7.91837
ENSG00000049239	H6PD	0.0928366	0.672402		10.1715	10.1864	9.96774	10.196
ENSG00000049245	VAMP3	0.0520202	0.75367		11.6734	11.6772	11.6641	11.5815
ENSG00000049246	PER3	0.150301	0.188696		12.6357	12.6255	12.4908	12.4699
ENSG00000049323	LTBP1	0.479946	0.528469		5.75523	5.96804	5.54451	5.29451
ENSG00000049449	RCN1	0.261366	0.00337286		14.9147	14.917	14.6727	14.6361
ENSG00000049540	ELN	-1.5927	0.00899065		5.41114	4.36476	6.66184	6.18062
ENSG00000049541	RFC2	-0.094145	0.487265		12.1344	12.0874	12.216	12.1941
ENSG00000049618	ARID1B	0.134825	0.320301		14.2623	14.2115	14.2184	13.9761
ENSG00000049656	CLPTM1L	-0.234745	0.0272629		13.5093	13.3786	13.721	13.6378
ENSG00000049759	NEDD4L	0.147374	0.296152		12.2781	12.2007	12.1871	11.9916
ENSG00000049768	FOXP3	-0.297667	0.623552		6.10013	6.42688	6.5593	6.55575
ENSG00000049769	PPP1R3F	-0.151711	0.576918		9.42305	9.04562	9.4829	9.30508
ENSG00000049860	HEXB	0.516059	3.77967e-07		11.9183	11.9539	11.4132	11.4285
ENSG00000049883	PTCD2	-0.305276	0.0475411		10.1492	10.1852	10.5589	10.379
ENSG00000050030	NEXMIF	0.185474	0.200088		12.0225	12.0007	11.9497	11.6915
ENSG00000050130	JKAMP	0.249893	0.018044		12.3362	12.3502	12.0788	12.1081
ENSG00000050165	DKK3	-0.330798	0.589		6.20574	6.07641	6.48133	6.43033
ENSG00000050327	ARHGEF5	-0.30955	0.226679		8.53839	8.50928	8.95774	8.69089
ENSG00000050344	NFE2L3	-0.177369	0.264302		10.5155	10.5167	10.7506	10.6331
ENSG00000050393	MCUR1	-0.115113	0.447768		11.1722	11.2426	11.3548	11.2904
ENSG00000050405	LIMA1	0.0614546	0.69693		12.0655	12.0364	12.0466	11.9303
ENSG00000050426	LETMD1	0.210411	0.0916229		12.1622	12.1896	11.8762	12.05
ENSG00000050438	SLC4A8	0.472434	0.00167324		10.7368	10.7481	10.4184	10.1079
ENSG00000050748	MAPK9	0.137363	0.299299		11.8929	11.9139	11.7216	11.8095
ENSG00000050820	BCAR1	0.0522194	0.77189		11.9638	11.7692	11.8528	11.7813
ENSG00000051009	FAM160A2	0.0908872	0.621699		11.541	11.5329	11.2962	11.5819
ENSG00000051108	HERPUD1	0.685056	1.18723e-11		11.8641	11.9117	11.1868	11.221
ENSG00000051128	HOMER3	-0.313954	0.0289453		10.1689	10.1496	10.4879	10.4564
ENSG00000051180	RAD51	-0.264426	0.0517795		10.6337	10.6008	10.9153	10.8461
ENSG00000051341	POLQ	-0.00343937	0.987741		10.3141	10.3658	10.3019	10.3843
ENSG00000051382	PIK3CB	0.184351	0.200576		12.2048	12.169	12.1292	11.8644
ENSG00000051523	CYBA	-0.909056	1.74555e-18		12.0875	11.9205	12.9936	12.8312
ENSG00000051596	THOC3	-0.1535	0.261753		11.3544	11.2896	11.4612	11.4897
ENSG00000051620	HEBP2 ENSG00000051620	0.00452092	0.979817		12.1658	12.115	12.1289	12.1432
ENSG00000051825	MPHOSPH9	0.117598	0.378622		13.1673	13.2292	12.9909	13.1658
ENSG00000052126	PLEKHA5	-0.0140962	0.936066		11.9269	12.0031	11.9638	11.9954
ENSG00000052344	PRSS8	0.694446	2.68849e-06		10.0689	10.1017	9.44026	9.3469
ENSG00000052723	SIKE1	0.29286	0.00805179		11.9601	12.0303	11.6755	11.7303
ENSG00000052749	RRP12	0.336248	0.00472291		11.3059	11.2794	10.9798	10.9339
ENSG00000052795	FNIP2	0.952201	7.03257e-20		13.2908	13.2187	12.4231	12.1732
ENSG00000052802	MSMO1	-0.298416	0.00350485		12.733	12.7497	13.1001	12.9765
ENSG00000052841	TTC17	0.370243	0.000746813		12.3406	12.3785	11.9041	12.0705
ENSG00000053108	FSTL4	0.328317	0.0124893		11.3359	11.276	11.0718	10.8787
ENSG00000053254	FOXN3 ENSG00000053254	0.653415	4.92807e-09		13.2549	13.2454	12.7359	12.4435
ENSG00000053328	METTL24	0.180072	0.632315		7.95916	7.89718	7.80936	7.69118
ENSG00000053371	AKR7A2	-0.478902	2.94653e-05		11.3743	11.2103	11.8116	11.7327
ENSG00000053372	MRTO4	-0.490581	1.14709e-06		11.6328	11.5976	12.1336	12.0764
ENSG00000053438	NNAT	-0.0721191	0.936159		5.54595	5.89888	5.84773	5.7531
ENSG00000053501	USE1	-0.132681	0.482928		10.1689	10.0901	10.3154	10.2068
ENSG00000053524	MCF2L2	-0.0616559	0.918027		6.7713	7.26138	7.00055	7.1895
ENSG00000053702	NRIP2	-0.867974	0.000193045		7.73055	7.92644	8.77044	8.60281
ENSG00000053747	LAMA3	0.366793	0.466023		11.5212	11.6188	10.8124	11.5126
ENSG00000053770	AP5M1	0.131805	0.323906		12.3414	12.362	12.2945	12.1416
ENSG00000053900	ANAPC4	0.501514	0.000213654		11.3446	11.4396	10.738	11.0316
ENSG00000053918	KCNQ1	-0.266878	0.0478668		11.3053	11.1607	11.581	11.4166
ENSG00000054116	TRAPPC3	0.0950338	0.494423		12.0961	12.0577	11.9501	12.0132
ENSG00000054118	THRAP3	-0.130878	0.272795		13.6502	13.6488	13.8477	13.7096
ENSG00000054148	PHPT1 ENSG00000054148	-0.442815	6.7543e-06		12.4261	12.3254	12.8557	12.7815
ENSG00000054179	ENTPD2	0.306444	0.44263		7.47576	7.68078	7.20845	7.35394
ENSG00000054219	LY75	1.1165	0.0534506		6.07805	6.49094	5.27552	5.25806
ENSG00000054267	ARID4B	0.316345	0.000980726		12.9294	12.9468	12.6394	12.6043
ENSG00000054277	OPN3	-0.471929	0.326659		6.61138	6.3769	7.06612	6.82855
ENSG00000054282	SDCCAG8	-0.112812	0.478801		10.9233	10.9107	10.996	11.0623
ENSG00000054356	PTPRN	0.861718	2.58289e-09		10.2164	10.1183	9.33335	9.28711
ENSG00000054392	HHAT	-0.29536	0.319307		8.08074	8.03786	8.44032	8.2553
ENSG00000054523	KIF1B ENSG00000054523	0.148212	0.329313		13.8027	13.782	13.801	13.4684
ENSG00000054598	FOXC1	-0.534406	0.000487534		9.89032	9.79576	10.4908	10.2515
ENSG00000054611	TBC1D22A	0.168503	0.211878		12.2244	12.1131	12.0791	11.9194
ENSG00000054654	SYNE2	0.689281	6.28318e-14		14.7296	14.7229	14.1243	13.9444
ENSG00000054690	PLEKHH1	0.0944861	0.669428		9.87599	9.95044	9.76547	9.87201
ENSG00000054793	ATP9A	0.282653	0.0174796		13.1749	13.1495	12.9978	12.7513
ENSG00000054965	FAM168A	-0.0423522	0.776989		13.7438	13.7118	13.8332	13.7043
ENSG00000054967	RELT	-0.699064	1.42098e-11		11.359	11.231	12.0068	11.9818
ENSG00000054983	GALC	0.141474	0.413894		10.5257	10.4618	10.3952	10.3094
ENSG00000055044	NOP58	-0.124428	0.300859		12.9419	13.0269	13.0819	13.1365
ENSG00000055070	SZRD1	-0.495067	4.94402e-07		13.5324	13.486	14.0947	13.9079
ENSG00000055118	KCNH2	-0.342799	0.00192833		14.335	14.1838	14.7022	14.4989
ENSG00000055130	CUL1	0.0534698	0.695363		13.4017	13.3717	13.3123	13.354
ENSG00000055147	FAM114A2	0.146414	0.339805		11.0155	10.9904	10.9094	10.8025
ENSG00000055163	CYFIP2	-0.0495492	0.748363		14.2085	14.1918	14.3424	14.1507
ENSG00000055208	TAB2	0.246721	0.0205522		13.0156	13.0106	12.8309	12.6991
ENSG00000055211	GINM1	0.0525256	0.797031		10.703	10.6776	10.7101	10.562
ENSG00000055332	EIF2AK2	-0.0736734	0.553702		13.8682	13.8529	13.9624	13.9055
ENSG00000055483	USP36	0.135322	0.248581		13.0835	13.1284	12.9297	13.011
ENSG00000055609	KMT2C	0.63131	9.1349e-13		14.6684	14.635	14.0877	13.9504
ENSG00000055732	MCOLN3	0.407526	0.00294931		11.2019	11.2884	10.7041	10.9625
ENSG00000055813	CCDC85A	-0.109449	0.890475		5.98619	5.9223	6.01203	6.10054
ENSG00000055917	PUM2	0.232701	0.0269374		13.7875	13.8386	13.6493	13.5085
ENSG00000055950	MRPL43	-0.140798	0.260515		11.9109	11.9187	12.045	12.0659
ENSG00000056050	HPF1	-0.086391	0.633138		10.7333	10.8114	10.798	10.9179
ENSG00000056097	ZFR	0.0439674	0.785846		13.4866	13.4415	13.509	13.3257
ENSG00000056277	ZNF280C	0.292059	0.180261		9.43395	9.43572	8.98625	9.28711
ENSG00000056291	NPFFR2	3.59309	0.00014275		5.48012	5.87507	3.45243	2.31588
ENSG00000056487	PHF21B	-0.346909	0.0015875		11.4477	11.4742	11.772	11.8422
ENSG00000056558	TRAF1	0.286884	0.470988		7.56578	7.6319	7.2181	7.41315
ENSG00000056586	RC3H2	0.262436	0.022963		13.8928	13.9075	13.7516	13.5144
ENSG00000056736	IL17RB	0.23316	0.259351		10.1332	10.2686	9.77039	10.1458
ENSG00000056972	TRAF3IP2	0.0174548	0.983383		5.83639	6.09714	5.82265	6.07981
ENSG00000057019	DCBLD2	0.15095	0.301692		12.0854	12.0842	12.046	11.8127
ENSG00000057252	SOAT1	-0.0549106	0.786085		10.838	10.8122	10.9706	10.7834
ENSG00000057294	PKP2	-0.141722	0.281358		13.3273	13.2936	13.5535	13.3433
ENSG00000057608	GDI2	0.0342681	0.837664		13.3657	13.4105	13.4452	13.2568
ENSG00000057663	ATG5	0.130563	0.402665		10.9464	10.9624	10.8555	10.7921
ENSG00000057704	TMCC3	0.892297	1.70827e-06		9.70643	9.8005	9.06053	8.64576
ENSG00000057757	PITHD1	0.0780519	0.551291		12.7773	12.7827	12.7154	12.6885
ENSG00000057935	MTA3	0.0908189	0.539431		11.6963	11.6388	11.5749	11.5792
ENSG00000058056	USP13	0.0430871	0.833099		12.2784	12.3333	12.4181	12.0894
ENSG00000058063	ATP11B	0.106716	0.464063		11.93	11.9371	11.8963	11.7542
ENSG00000058085	LAMC2	-0.296951	0.572457		6.5803	6.73533	7.11858	6.75198
ENSG00000058091	CDK14	0.185318	0.198107		12.0361	12.0692	11.99	11.734
ENSG00000058262	SEC61A1	0.205308	0.0552821		14.8656	14.8333	14.7241	14.5597
ENSG00000058272	PPP1R12A	0.173888	0.105631		13.031	13.0889	12.8948	12.8781
ENSG00000058404	CAMK2B	-0.247935	0.545415		7.57369	7.2429	7.70344	7.61397
ENSG00000058453	CROCC	-0.200333	0.243134		11.3219	11.1371	11.268	11.5796
ENSG00000058600	POLR3E	-0.105574	0.434111		12.2868	12.2565	12.3207	12.4315
ENSG00000058668	ATP2B4	-0.495443	2.54277e-05		13.9588	13.8729	14.5648	14.2407
ENSG00000058673	ZC3H11A	0.381356	0.00230631		13.8248	13.8408	13.2699	13.6129
ENSG00000058729	RIOK2	-0.0423434	0.817094		11.2656	11.2748	11.3732	11.2492
ENSG00000058799	YIPF1	0.0380893	0.882674		9.57662	9.64553	9.59266	9.55462
ENSG00000058804	NDC1	-0.210138	0.0921138		12.4318	12.4545	12.7543	12.5446
ENSG00000059122	FLYWCH1	0.0774201	0.598678		12.1671	12.1741	12.0375	12.1469
ENSG00000059145	UNKL	0.208631	0.215067		10.7315	10.6586	10.3641	10.6008
ENSG00000059377	TBXAS1	-0.335351	0.529282		6.46592	6.59663	6.68985	7.00387
ENSG00000059378	PARP12	-0.210084	0.0654289		12.1206	12.0374	12.2648	12.3135
ENSG00000059573	ALDH18A1	0.27608	0.0143043		12.5189	12.5065	12.3168	12.1522
ENSG00000059588	TARBP1	-0.0570649	0.778945		11.2558	11.245	11.1646	11.4372
ENSG00000059691	GATB	-0.224034	0.206126		9.91076	9.87891	10.1936	10.0384
ENSG00000059728	MXD1	0.628359	6.15919e-12		12.8189	12.8685	12.2414	12.1902
ENSG00000059758	CDK17	0.0368438	0.847695		11.5114	11.5948	11.6042	11.4244
ENSG00000059769	DNAJC25	0.380197	0.0367166		9.69015	9.79734	9.26285	9.46353
ENSG00000059804	SLC2A3	-0.404229	0.538834		6.00971	5.82624	6.07709	6.4944
ENSG00000059915	PSD	-0.241963	0.219166		9.94776	9.9173	9.99325	10.3337
ENSG00000060069	CTDP1	-0.140714	0.298493		12.0336	11.9205	12.1695	12.0659
ENSG00000060138	YBX3	-1.1051	0.0103713		5.98619	5.87507	6.85972	7.09966
ENSG00000060237	WNK1	0.250814	0.0354263		15.0526	15.0244	14.9163	14.6468
ENSG00000060339	CCAR1	0.156001	0.184885		12.5943	12.6257	12.4113	12.4958
ENSG00000060491	OGFR	-0.328917	0.00103013		12.8005	12.6801	13.0821	13.0583
ENSG00000060558	GNA15	-0.56088	0.323367		6.07805	5.82624	6.38183	6.58547
ENSG00000060642	PIGV	0.157208	0.44069		9.89979	9.89232	9.65259	9.82138
ENSG00000060656	PTPRU	0.0279099	0.880149		12.3533	12.2345	12.3578	12.1704
ENSG00000060688	SNRNP40	-0.291166	0.00564631		12.3576	12.3702	12.7126	12.5948
ENSG00000060709	RIMBP2	-0.603352	1.25953e-08		11.3526	11.3518	11.8838	12.0224
ENSG00000060718	COL11A1	-0.683452	0.186355		6.30413	6.01237	6.48133	7.08933
ENSG00000060749	QSER1	0.251206	0.0347195		13.3785	13.4114	13.2574	13.0209
ENSG00000060762	MPC1	-0.123335	0.532226		10.0132	10.1145	10.2417	10.132
ENSG00000060971	ACAA1	-0.0913691	0.663674		10.26	10.1888	10.2166	10.4084
ENSG00000060982	BCAT1	-0.471972	0.366112		6.37829	6.19654	6.61879	6.85319
ENSG00000061273	HDAC7	-0.205306	0.142667		11.4531	11.3943	11.5218	11.7286
ENSG00000061337	LZTS1	-0.793437	1.98676e-08		10.2975	10.0495	11.0771	10.8537
ENSG00000061455	PRDM6	1.26512	0.0112891		6.7008	6.72205	5.79713	5.18228
ENSG00000061656	SPAG4	0.0514076	0.94271		6.54853	6.47519	6.27495	6.62893
ENSG00000061676	NCKAP1	0.193667	0.0832539		13.6069	13.587	13.4795	13.3231
ENSG00000061794	MRPS35	-0.18369	0.132909		11.8613	11.8863	12.1086	12.0043
ENSG00000061918	GUCY1B1	-0.332659	0.0148078		10.3708	10.3454	10.7254	10.6534
ENSG00000061936	SFSWAP	-0.0614252	0.681445		12.1297	12.109	12.1517	12.2091
ENSG00000061938	TNK2	-0.0242087	0.901254		11.5263	11.4052	11.4226	11.5564
ENSG00000061987	MON2	0.554204	2.98324e-10		13.279	13.2915	12.7545	12.7078
ENSG00000062038	CDH3	-0.704995	3.3591e-13		12.4269	12.3998	13.1994	13.0317
ENSG00000062096	ARSF	0.642124	0.00496756		8.66229	8.88205	8.17401	8.10949
ENSG00000062194	GPBP1	0.253855	0.00899065		13.3662	13.3794	13.1487	13.0888
ENSG00000062282	DGAT2	-0.0865589	0.619241		11.4542	11.4099	11.6238	11.4052
ENSG00000062370	ZNF112	0.0937027	0.655926		10.0248	10.1004	9.94031	9.99891
ENSG00000062485	CS	-0.186405	0.0844163		13.8898	13.8725	14.1352	13.9965
ENSG00000062524	LTK	0.056731	0.773725		10.8082	10.8301	10.6868	10.8345
ENSG00000062582	MRPS24	-0.411877	0.0118272		10.0576	9.76532	10.3521	10.305
ENSG00000062598	ELMO2	-0.0868182	0.514601		12.3954	12.3663	12.4811	12.4541
ENSG00000062650	WAPL	0.155783	0.233047		12.4454	12.4322	12.3673	12.1938
ENSG00000062716	VMP1	-0.0429196	0.792613		12.4272	12.4702	12.5584	12.422
ENSG00000062725	APPBP2	0.192306	0.154103		13.3699	13.3469	13.3007	13.0178
ENSG00000062822	POLD1	-0.315918	0.00329226		12.6172	12.4804	12.8161	12.9142
ENSG00000063015	SEZ6	-0.101704	0.493886		13.0863	13.0273	13.2679	13.0406
ENSG00000063046	EIF4B	0.215837	0.0397812		15.5719	15.5636	15.4344	15.2645
ENSG00000063127	SLC6A16	0.623915	0.071717		7.58939	7.71472	6.90821	7.17001
ENSG00000063169	BICRA	0.153328	0.288267		11.8698	11.7002	11.6812	11.5856
ENSG00000063176	SPHK2	-0.177874	0.210504		11.4907	11.3108	11.6078	11.5536
ENSG00000063177	RPL18	-0.266561	0.00523307		14.7073	14.6621	15.0062	14.8944
ENSG00000063180	CA11	-0.092483	0.567964		11.3526	11.2298	11.3504	11.4182
ENSG00000063241	ISOC2	-0.328013	0.00984488		11.0235	10.9063	11.3466	11.2381
ENSG00000063244	U2AF2	-0.221935	0.0231862		14.5067	14.4162	14.6564	14.7111
ENSG00000063245	EPN1	-0.315694	0.00438172		13.4477	13.3307	13.8001	13.6052
ENSG00000063322	MED29	-0.311199	0.00156459		12.6404	12.6	12.9648	12.8971
ENSG00000063438	AHRR	-0.250306	0.621389		6.9881	6.66765	7.09783	7.05787
ENSG00000063587	ZNF275	0.472533	8.80546e-06		12.0465	12.0695	11.6512	11.5179
ENSG00000063601	MTMR1	0.0019264	0.990964		11.938	11.9205	11.9428	11.9117
ENSG00000063660	GPC1 ENSG00000063660	-0.121003	0.291259		14.1326	14.0529	14.2469	14.1809
ENSG00000063761	ADCK1	0.0436425	0.871013		9.63071	9.4955	9.45052	9.58804
ENSG00000063854	HAGH	-0.0645106	0.691049		11.9922	11.8486	11.9616	12.0108
ENSG00000063978	RNF4	-0.0538992	0.708545		13.1055	13.0348	13.1619	13.086
ENSG00000064012	CASP8	-0.301743	0.0709871		9.68468	9.79099	10.0765	10.0017
ENSG00000064042	LIMCH1	0.310094	0.00255942		12.6712	12.7065	12.4293	12.3271
ENSG00000064102	INTS13	-0.0763181	0.653195		11.1736	11.1396	11.2842	11.1796
ENSG00000064115	TM7SF3	-0.376148	0.000602236		11.3805	11.4032	11.8056	11.7286
ENSG00000064195	DLX3	-0.118941	0.445983		12.5445	12.452	12.741	12.4833
ENSG00000064199	SPA17	-0.20623	0.62875		7.34318	7.43427	7.71029	7.46204
ENSG00000064225	ST3GAL6	0.11654	0.532752		10.3294	10.3891	10.2033	10.2825
ENSG00000064270	ATP2C2	1.31965	0.0569075		5.7828	5.87507	4.57579	4.72895
ENSG00000064300	NGFR ENSG00000064300	-0.157678	0.432435		10.4177	10.1803	10.5683	10.3446
ENSG00000064309	CDON	0.260406	0.0207623		11.9396	11.9627	11.6534	11.7278
ENSG00000064313	TAF2 ENSG00000064313	0.0714701	0.617962		12.3266	12.4114	12.2922	12.3044
ENSG00000064393	HIPK2	0.333878	0.0144557		13.8711	13.8316	13.6997	13.3095
ENSG00000064419	TNPO3	-0.12685	0.285304		12.8929	12.8946	13.0608	12.9792
ENSG00000064489	BORCS8-MEF2B	0.23101	0.760091		6.26557	6.07641	5.66227	6.19996
ENSG00000064490	RFXANK	-0.348378	0.00337779		11.3394	11.1911	11.631	11.5984
ENSG00000064545	TMEM161A	-0.0598108	0.746561		11.2403	11.0686	11.2202	11.2127
ENSG00000064547	LPAR2	-0.489658	0.000145606		10.41	10.2789	10.8227	10.8453
ENSG00000064601	CTSA	0.16372	0.19415		11.7799	11.7465	11.6023	11.5971
ENSG00000064607	SUGP2	-0.068596	0.690216		13.3734	13.4026	13.3056	13.5934
ENSG00000064651	SLC12A2	0.0867696	0.625692		12.0981	12.0754	12.1397	11.8457
ENSG00000064652	SNX24	-0.0324357	0.932356		8.24334	8.38835	8.34226	8.35789
ENSG00000064655	EYA2	-0.0406537	0.80788		13.0281	12.9288	13.0998	12.9353
ENSG00000064666	CNN2	-0.183953	0.531723		8.61323	8.39673	8.74063	8.63869
ENSG00000064687	ABCA7	0.044862	0.871013		10.6185	10.5953	10.2894	10.7913
ENSG00000064703	DDX20	-0.136056	0.395793		10.9171	10.8122	11.0517	10.949
ENSG00000064726	BTBD1	0.138421	0.230499		13.153	13.135	13.0475	12.9626
ENSG00000064763	FAR2	-0.0282411	0.944657		8.0918	8.12118	8.16406	8.10437
ENSG00000064932	SBNO2	-0.0485577	0.749863		13.0014	12.8722	13.0035	12.9697
ENSG00000064933	PMS1	-0.0585693	0.757612		10.7227	10.7292	10.7472	10.8205
ENSG00000064961	HMG20B	-0.222467	0.0464772		12.5556	12.4454	12.6838	12.7627
ENSG00000064989	CALCRL	0.533114	0.041242		8.50154	8.442	8.07661	7.80293
ENSG00000064995	TAF11	-0.124742	0.379967		11.8516	11.8892	11.9142	12.0718
ENSG00000064999	ANKS1A	0.0383944	0.806283		12.5048	12.4507	12.4642	12.4145
ENSG00000065000	AP3D1	0.102201	0.397348		15.0491	14.9505	14.9434	14.8521
ENSG00000065029	ZNF76	0.074209	0.730431		11.7527	11.7362	11.4515	11.8602
ENSG00000065054	SLC9A3R2	-0.292758	0.00416617		12.6645	12.5642	12.933	12.882
ENSG00000065057	NTHL1	-0.412537	0.00132357		10.5619	10.4944	10.8861	10.9919
ENSG00000065060	UHRF1BP1	0.186266	0.160517		13.6675	13.6511	13.6039	13.3293
ENSG00000065135	GNAI3	-0.194863	0.145624		12.7636	12.7821	13.0944	12.8287
ENSG00000065150	IPO5	-0.206605	0.0647727		12.6806	12.637	12.9264	12.8018
ENSG00000065154	OAT ENSG00000065154	0.374911	0.00273042		10.9418	10.9489	10.5852	10.5574
ENSG00000065183	WDR3	-0.121305	0.410759		12.0054	11.9645	12.2015	12.0043
ENSG00000065243	PKN2	0.301875	0.0033263		12.414	12.4811	12.1533	12.1395
ENSG00000065268	WDR18	-0.3978	0.00099725		11.268	11.1068	11.6324	11.5394
ENSG00000065308	TRAM2 ENSG00000065308	0.931836	1.91957e-21		12.1016	12.053	11.1745	11.1187
ENSG00000065328	MCM10	-0.302151	0.0237577		10.5358	10.626	10.8966	10.8697
ENSG00000065357	DGKA	0.3902	0.121456		8.57433	8.69072	8.1888	8.30527
ENSG00000065361	ERBB3	0.442022	2.97174e-05		11.9922	11.9033	11.4844	11.5289
ENSG00000065413	ANKRD44	0.398985	0.43555		6.72941	7.13676	6.41576	6.69858
ENSG00000065427	KARS1 ENSG00000065427	-0.36432	0.000774153		12.0985	12.0735	12.5279	12.3677
ENSG00000065457	ADAT1	-0.0901265	0.581784		11.03	11.1163	11.177	11.1507
ENSG00000065485	PDIA5	0.644945	6.43767e-05		9.98235	9.87592	9.19607	9.37482
ENSG00000065491	TBC1D22B	0.257485	0.0472307		11.107	11.0725	10.81	10.8553
ENSG00000065518	NDUFB4	-0.245317	0.0285391		12.2147	12.1872	12.5089	12.3805
ENSG00000065526	SPEN	0.172479	0.125312		13.934	13.9333	13.8358	13.6826
ENSG00000065534	MYLK	0.0660215	0.871013		8.06398	7.94942	7.9607	7.92419
ENSG00000065548	ZC3H15	0.0502599	0.718195		13.0012	13.0033	12.9494	12.9546
ENSG00000065559	MAP2K4	0.0306229	0.882426		10.6857	10.6768	10.7058	10.5935
ENSG00000065600	PACC1	-0.0935542	0.603435		10.6692	10.608	10.6799	10.7825
ENSG00000065609	SNAP91	0.457196	1.15445e-06		12.681	12.7038	12.216	12.2549
ENSG00000065613	SLK	0.389397	0.00921644		10.743	10.8363	10.5291	10.2631
ENSG00000065615	CYB5R4	0.183694	0.158317		11.7259	11.6862	11.5819	11.4609
ENSG00000065621	GSTO2	-0.281627	0.280654		8.35773	8.46611	8.68258	8.70111
ENSG00000065665	SEC61A2	-0.0864535	0.774037		9.00131	8.79907	8.94907	9.02772
ENSG00000065675	PRKCQ	0.450355	0.653195		5.37537	5.13964	4.99036	4.72895
ENSG00000065717	TLE2	0.154599	0.201902		12.3873	12.3058	12.2076	12.1775
ENSG00000065802	ASB1	-0.13141	0.252033		13.1819	13.1766	13.3478	13.2724
ENSG00000065809	FAM107B	0.285985	0.283119		8.75567	8.59194	8.34667	8.43746
ENSG00000065882	TBC1D1	-0.0188149	0.929826		11.035	11.0428	11.1527	10.9561
ENSG00000065883	CDK13	0.150989	0.239771		12.7134	12.6825	12.6292	12.4601
ENSG00000065911	MTHFD2	0.0573273	0.681586		14.2807	14.3145	14.303	14.1749
ENSG00000065923	SLC9A7	0.325695	0.00237022		11.9315	11.9789	11.6374	11.6228
ENSG00000065970	FOXJ2	0.309417	0.0205522		11.4348	11.4787	11.2575	11.0296
ENSG00000065978	YBX1	-0.464375	8.4467e-06		15.5225	15.4299	16.0555	15.8172
ENSG00000065989	PDE4A	0.359673	0.681942		5.66923	5.55372	5.38235	5.18228
ENSG00000066027	PPP2R5A	0.195511	0.150208		11.4807	11.3711	11.2761	11.1857
ENSG00000066044	ELAVL1	-0.0888631	0.563693		13.8703	13.7608	14.0192	13.7819
ENSG00000066084	DIP2B ENSG00000066084	0.240658	0.087054		13.0025	12.9519	12.8948	12.5596
ENSG00000066117	SMARCD1	-0.278025	0.00463842		13.3654	13.2939	13.6491	13.5657
ENSG00000066135	KDM4A	0.21434	0.0597661		13.6403	13.5993	13.4957	13.3098
ENSG00000066136	NFYC	-0.154525	0.201866		12.3752	12.3096	12.5383	12.4548
ENSG00000066230	SLC9A3	0.0576205	0.857985		8.76952	8.79591	8.69645	8.75442
ENSG00000066279	ASPM	0.0957871	0.471045		12.9228	12.9886	12.9138	12.805
ENSG00000066294	CD84	0.629656	0.532302		5.22272	5.29126	4.23924	5.06059
ENSG00000066322	ELOVL1 ENSG00000066322	0.123906	0.352441		11.954	11.8933	11.8231	11.7769
ENSG00000066336	SPI1	0.0797531	0.941548		5.57777	5.13964	5.07775	5.49574
ENSG00000066379	POLR1H	-0.042394	0.880149		9.5367	9.45793	9.40479	9.66314
ENSG00000066382	MPPED2	-0.406174	0.000214816		11.2637	11.2996	11.7224	11.6517
ENSG00000066405	CLDN18	0.747535	0.087432		6.89011	7.08581	6.23749	6.31087
ENSG00000066422	ZBTB11	0.107221	0.452502		12.0282	12.1236	12.02	11.9175
ENSG00000066427	ATXN3	0.216354	0.102963		11.2159	11.2421	10.9699	11.055
ENSG00000066455	GOLGA5	0.844156	2.20143e-17		11.9113	11.9183	11.0477	11.0956
ENSG00000066468	FGFR2	-0.817719	0.0829944		6.4315	5.85086	6.82226	7.06843
ENSG00000066557	LRRC40	-0.283668	0.0357512		10.757	10.6402	10.9526	11.0119
ENSG00000066583	ISOC1	-0.1546	0.23936		11.8434	11.8451	12.0625	11.9321
ENSG00000066629	EML1	-0.0841238	0.595864		11.2453	11.2269	11.2962	11.3435
ENSG00000066651	TRMT11	0.213426	0.176648		10.4385	10.4528	10.1973	10.2677
ENSG00000066654	THUMPD1	0.106475	0.407603		12.6331	12.6611	12.5854	12.4948
ENSG00000066697	MSANTD3	0.276987	0.0137945		11.7413	11.7595	11.4723	11.4754
ENSG00000066735	KIF26A	-0.595783	7.10272e-09		14.1376	13.9763	14.7498	14.5532
ENSG00000066739	ATG2B	0.17124	0.201068		11.8187	11.8024	11.7135	11.5615
ENSG00000066777	ARFGEF1 ENSG00000066777	0.472431	3.80728e-07		13.3281	13.3532	12.9221	12.8129
ENSG00000066827	ZFAT	-0.0144084	0.951558		10.5093	10.4777	10.6147	10.3927
ENSG00000066855	MTFR1	-0.0308403	0.87295		11.8941	11.8974	12.0419	11.8012
ENSG00000066923	STAG3	0.071867	0.813962		9.62311	9.54349	9.26285	9.72453
ENSG00000066926	FECH	0.0601394	0.723215		11.2916	11.3593	11.2825	11.2492
ENSG00000066933	MYO9A	0.592394	8.22657e-07		11.1929	11.1966	10.6799	10.5232
ENSG00000067048	DDX3Y ENSG00000067048	0.555452	0.561294		5.26243	5.49244	5.19963	4.49841
ENSG00000067057	PFKP	-0.282397	0.00368006		13.5308	13.5065	13.8542	13.7457
ENSG00000067064	IDI1	-0.0923317	0.530958		11.539	11.5644	11.6601	11.6278
ENSG00000067066	SP100	0.128139	0.765121		7.68014	7.71472	7.56664	7.57746
ENSG00000067082	KLF6	0.536418	8.67456e-06		11.1526	11.1766	10.6981	10.5574
ENSG00000067113	PLPP1	0.133875	0.526258		9.92475	9.81934	9.79316	9.68389
ENSG00000067141	NEO1 ENSG00000067141	-0.0231627	0.956023		8.10278	8.14627	8.26989	8.01436
ENSG00000067167	TRAM1	0.40579	0.000485914		13.9116	13.9175	13.6498	13.3528
ENSG00000067177	PHKA1	0.521754	3.58843e-08		12.4878	12.4608	11.941	11.9649
ENSG00000067182	TNFRSF1A ENSG00000067182	-0.392094	0.0163344		9.89032	9.71758	10.1106	10.2779
ENSG00000067191	CACNB1	0.0884517	0.729331		9.39653	9.42346	9.26518	9.37695
ENSG00000067208	EVI5	0.754602	5.50392e-09		10.7474	10.8177	9.94903	10.1079
ENSG00000067221	STOML1	-0.338137	0.0101354		10.5267	10.6179	10.941	10.8795
ENSG00000067225	PKM	-0.238758	0.0277189		16.8852	16.8068	17.1808	16.983
ENSG00000067248	DHX29	-0.0815374	0.566614		11.9311	11.9353	12.0341	11.995
ENSG00000067334	DNTTIP2	-0.0585961	0.714639		12.396	12.4429	12.5586	12.3932
ENSG00000067365	METTL22	0.112098	0.641598		10.1332	10.1284	9.81558	10.1972
ENSG00000067369	TP53BP1	0.320302	0.000679451		13.1292	13.0953	12.7929	12.7915
ENSG00000067445	TRO	-0.0346536	0.836759		11.8311	11.8421	11.8423	11.8995
ENSG00000067533	RRP15	-0.254601	0.0765494		10.9187	10.9504	11.2945	11.0748
ENSG00000067560	RHOA	-0.026095	0.868963		14.2555	14.2645	14.3644	14.2033
ENSG00000067596	DHX8	-0.146737	0.286722		12.7823	12.7287	13.01	12.7861
ENSG00000067601	PMS2P4	-0.0677878	0.875261		7.70196	7.81197	7.79653	7.85267
ENSG00000067606	PRKCZ	-0.0664564	0.787883		10.0377	9.87742	10.1311	9.91214
ENSG00000067704	IARS2	-0.0163511	0.919308		12.9221	12.9195	12.98	12.893
ENSG00000067715	SYT1	0.24259	0.0333014		14.4069	14.4227	14.2814	14.0543
ENSG00000067798	NAV3	0.0818868	0.842924		7.87841	8.03249	7.87791	7.87691
ENSG00000067829	IDH3G	-0.407894	5.13809e-05		11.8082	11.7603	12.1978	12.186
ENSG00000067836	ROGDI	-0.600872	6.60786e-08		11.1486	11.0069	11.6463	11.7114
ENSG00000067840	PDZD4	0.0508669	0.745724		12.3403	12.2467	12.2133	12.2727
ENSG00000067842	ATP2B3	-0.32845	0.0100364		12.0992	12.0269	12.5223	12.248
ENSG00000067900	ROCK1 ENSG00000067900	0.109304	0.453577		12.8862	12.9243	12.9021	12.6818
ENSG00000067955	CBFB	-0.341247	0.00452328		11.4954	11.4115	11.8751	11.7097
ENSG00000067992	PDK3	0.233535	0.20383		10.205	10.1546	10.0672	9.81669
ENSG00000068001	HYAL2	-0.282366	0.0767326		10.3833	10.1669	10.6074	10.5116
ENSG00000068024	HDAC4	-0.121904	0.489795		10.9395	10.9004	11.1527	10.9216
ENSG00000068028	RASSF1	0.576934	1.52602e-05		10.703	10.5659	10.047	10.0742
ENSG00000068078	FGFR3	-0.286804	0.00852058		14.2774	14.1503	14.4089	14.5894
ENSG00000068079	IFI35	-0.288874	0.17876		9.27076	9.00506	9.4069	9.45349
ENSG00000068097	HEATR6	-0.0933322	0.499843		11.9635	11.9317	12.0574	12.0241
ENSG00000068120	COASY	-0.0853638	0.538834		12.1625	12.1311	12.2045	12.2593
ENSG00000068137	PLEKHH3	-0.232523	0.0417267		12.3475	12.2274	12.5638	12.4768
ENSG00000068305	MEF2A	0.116568	0.413602		13.0954	13.1242	13.1022	12.8757
ENSG00000068308	OTUD5	-0.121655	0.354258		12.5276	12.4424	12.6645	12.5474
ENSG00000068323	TFE3	0.240829	0.0400247		11.6817	11.6677	11.4535	11.4146
ENSG00000068354	TBC1D25	0.113525	0.481065		11.6881	11.5325	11.5697	11.4244
ENSG00000068366	ACSL4	0.2485	0.0353739		13.7499	13.8032	13.6421	13.4051
ENSG00000068383	INPP5A	0.268166	0.158951		9.80551	9.83331	9.65969	9.43728
ENSG00000068394	GPKOW	-0.0791997	0.670428		10.8065	10.7325	10.9131	10.7817
ENSG00000068400	GRIPAP1	0.000314946	0.998179		12.378	12.3644	12.312	12.4274
ENSG00000068438	FTSJ1	0.0371007	0.840276		11.5083	11.4563	11.3802	11.5077
ENSG00000068489	PRR11	-0.180217	0.13581		12.1703	12.1944	12.4252	12.2971
ENSG00000068615	REEP1	0.0601944	0.923154		6.83851	6.82505	6.64763	6.88938
ENSG00000068650	ATP11A	0.0861602	0.483609		13.8028	13.7991	13.7527	13.6759
ENSG00000068654	POLR1A	-0.288996	0.0187459		13.4064	13.3729	13.8155	13.5275
ENSG00000068697	LAPTM4A	0.476273	2.25931e-06		13.8611	13.8718	13.4888	13.2847
ENSG00000068724	TTC7A	0.172131	0.282754		10.7421	10.6836	10.5991	10.4813
ENSG00000068745	IP6K2	0.0384909	0.823761		12.193	12.1321	12.0453	12.1992
ENSG00000068784	SRBD1	-0.123397	0.541387		10.7324	10.7757	11.0389	10.6958
ENSG00000068796	KIF2A	0.121784	0.347927		13.2941	13.3436	13.2794	13.1103
ENSG00000068831	RASGRP2	-0.134828	0.873574		5.75523	5.6964	5.84773	5.85423
ENSG00000068878	PSME4	0.22954	0.0394966		13.8525	13.8566	13.7185	13.5253
ENSG00000068885	IFT80	0.107505	0.728486		9.56277	9.63848	9.18381	9.74936
ENSG00000068903	SIRT2 ENSG00000068903	-0.00276703	0.987306		11.9183	11.8374	11.8963	11.8659
ENSG00000068912	ERLEC1	0.752444	8.09365e-16		12.425	12.4096	11.6432	11.6876
ENSG00000068971	PPP2R5B	0.391879	0.000127801		12.609	12.5181	12.1273	12.2166
ENSG00000069011	PITX1	-0.0534071	0.766209		12.0919	11.9567	12.1683	11.9842
ENSG00000069020	MAST4	0.0666474	0.800461		9.80719	9.70413	9.81875	9.54898
ENSG00000069122	ADGRF5	2.03595	1.57189e-79		12.0888	12.1147	10.1677	9.96539
ENSG00000069188	SDK2	0.741845	1.2219e-07		10.9015	10.8177	10.2593	9.9668
ENSG00000069248	NUP133	-0.0665696	0.638476		12.5882	12.6214	12.712	12.6297
ENSG00000069275	NUCKS1	-0.0278494	0.874566		15.5651	15.5852	15.7302	15.4636
ENSG00000069329	VPS35	0.0290563	0.874208		11.8447	11.8739	11.916	11.7394
ENSG00000069345	DNAJA2	-0.0509733	0.76152		11.9191	11.8907	12.0255	11.8828
ENSG00000069399	BCL3	0.545594	0.535656		5.72713	5.55372	4.63461	5.52671
ENSG00000069424	KCNAB2	-0.19074	0.0960001		12.2946	12.2356	12.4948	12.4161
ENSG00000069493	CLEC2D	0.414029	0.405517		6.96422	6.78728	6.51302	6.44662
ENSG00000069509	FUNDC1 ENSG00000069509	-0.11622	0.550481		10.0562	9.9953	10.1527	10.1307
ENSG00000069535	MAOB	-0.632412	0.0727983		6.89011	7.05436	7.68268	7.49373
ENSG00000069667	RORA	0.486175	0.058213		8.52621	8.64218	7.9607	8.23669
ENSG00000069696	DRD4	-0.389391	0.492039		6.16442	6.582	6.96661	6.5254
ENSG00000069702	TGFBR3	0.69535	7.77159e-07		10.8904	10.8348	10.3109	10.0126
ENSG00000069812	HES2	-0.382419	0.000155176		11.9218	11.8874	12.314	12.259
ENSG00000069849	ATP1B3	0.131367	0.273276		12.62	12.5718	12.4688	12.4609
ENSG00000069869	NEDD4	1.05957	3.30621e-20		11.1605	11.268	10.135	10.1815
ENSG00000069943	PIGB	0.269677	0.320696		8.61707	8.6457	8.27453	8.44963
ENSG00000069956	MAPK6	0.19709	0.117608		12.8147	12.8514	12.7399	12.5246
ENSG00000069966	GNB5	0.075571	0.619047		11.7964	11.7853	11.6751	11.7546
ENSG00000069974	RAB27A	0.0268227	0.902655		10.6581	10.7522	10.7572	10.5971
ENSG00000069998	HDHD5	-0.368556	0.000332356		12.141	12.0606	12.4312	12.507
ENSG00000070010	UFD1	-0.261797	0.0302111		11.5006	11.5471	11.7178	11.8503
ENSG00000070018	LRP6	0.200607	0.100972		12.2844	12.2554	12.1451	11.9898
ENSG00000070047	PHRF1	-0.170096	0.172812		13.5757	13.45	13.7696	13.5934
ENSG00000070061	ELP1	0.0102297	0.946567		13.5307	13.5029	13.5194	13.4937
ENSG00000070081	NUCB2	0.47285	4.13458e-05		11.3647	11.4553	10.977	10.8996
ENSG00000070087	PFN2	-0.123932	0.299177		12.8309	12.8756	12.9448	13.0091
ENSG00000070159	PTPN3	0.224918	0.0594187		11.8451	11.8039	11.6423	11.5564
ENSG00000070182	SPTB	0.393915	0.00131944		12.0788	12.0151	11.7704	11.527
ENSG00000070190	DAPP1	1.05134	0.0843206		6.07805	6.23446	5.31202	5.06059
ENSG00000070193	FGF10	-0.0456212	0.9578		5.88807	5.85086	6.03405	5.77906
ENSG00000070214	SLC44A1	0.13746	0.312946		13.046	13.0099	12.9948	12.7785
ENSG00000070269	TMEM260	0.296142	0.00998849		11.5685	11.5452	11.2599	11.2624
ENSG00000070366	SMG6	-0.241937	0.157822		10.3765	10.162	10.5945	10.429
ENSG00000070367	EXOC5	0.0613393	0.693318		13.5511	13.5738	13.5995	13.3956
ENSG00000070371	CLTCL1	-0.476558	1.48688e-05		11.0556	11.0097	11.5252	11.4916
ENSG00000070404	FSTL3	-0.00356548	0.98893		10.0406	9.97724	9.8914	10.1244
ENSG00000070413	DGCR2	-0.170587	0.174243		13.9809	13.884	14.2049	13.9951
ENSG00000070423	RNF126	-0.292472	0.00568386		12.4321	12.3127	12.6441	12.6872
ENSG00000070444	MNT	0.321162	0.0106002		11.7518	11.5939	11.4179	11.2875
ENSG00000070476	ZXDC	0.201888	0.078395		12.5678	12.5246	12.401	12.2858
ENSG00000070495	JMJD6	0.235456	0.0743981		12.0379	11.9642	11.6534	11.8708
ENSG00000070501	POLB	-0.0711589	0.776687		9.48519	9.4994	9.52432	9.60083
ENSG00000070540	WIPI1	1.1869	0.0157046		6.6716	6.59663	5.44942	5.58673
ENSG00000070601	FRMPD1	-0.213477	0.549653		7.73761	7.80569	7.93753	8.02525
ENSG00000070610	GBA2	0.13725	0.403785		12.2552	12.1772	11.9164	12.226
ENSG00000070614	NDST1	-0.157993	0.249353		13.1832	13.0687	13.3944	13.1666
ENSG00000070669	ASNS	0.208629	0.0462487		13.0866	13.1717	12.911	12.9315
ENSG00000070718	AP3M2	-0.0426878	0.796416		11.9563	11.9603	11.9497	12.0503
ENSG00000070731	ST6GALNAC2	0.608976	2.21709e-08		11.42	11.432	10.8353	10.8009
ENSG00000070756	PABPC1	0.0538318	0.680731		16.1465	16.1436	16.138	16.0429
ENSG00000070759	TESK2	-0.005428	0.976807		12.172	12.1588	12.1089	12.2302
ENSG00000070761	CFAP20	-0.0868432	0.575168		11.2844	11.2714	11.3711	11.3581
ENSG00000070770	CSNK2A2	0.0409424	0.827653		11.6734	11.6832	11.7372	11.5304
ENSG00000070778	PTPN21	0.701989	8.15122e-08		10.5895	10.7015	9.91235	9.98085
ENSG00000070785	EIF2B3	-0.271858	0.0208605		11.2795	11.285	11.581	11.526
ENSG00000070808	CAMK2A	-0.0127715	0.98893		5.66923	5.6125	5.54451	5.7531
ENSG00000070814	TCOF1	-0.0406537	0.777668		13.5379	13.478	13.5729	13.5245
ENSG00000070831	CDC42	0.121889	0.377797		14.2947	14.2892	14.2873	14.0426
ENSG00000070882	OSBPL3	-0.0124121	0.942253		12.5352	12.4633	12.5438	12.4795
ENSG00000070950	RAD18	-0.0058912	0.980521		10.1571	10.2537	10.207	10.2175
ENSG00000070961	ATP2B1	0.381929	0.000235938		12.4435	12.4907	12.1451	12.0238
ENSG00000071051	NCK2	0.0732872	0.610897		13.4191	13.3056	13.3524	13.2251
ENSG00000071054	MAP4K4	0.168521	0.13657		14.5588	14.5263	14.4542	14.2894
ENSG00000071073	MGAT4A	0.245193	0.0357861		12.3553	12.4197	12.2175	12.0643
ENSG00000071082	RPL31	-0.0748425	0.545834		14.5893	14.5764	14.7002	14.614
ENSG00000071127	WDR1	-0.0289695	0.850588		13.8416	13.7814	13.8941	13.7854
ENSG00000071189	SNX13	0.189411	0.0953075		12.4652	12.5563	12.3149	12.3295
ENSG00000071205	ARHGAP10	-0.141564	0.339657		11.1138	11.2362	11.2888	11.3462
ENSG00000071243	ING3	0.0940111	0.621699		10.4937	10.6402	10.5027	10.4473
ENSG00000071246	VASH1	-0.00652331	0.985616		8.60939	8.50541	8.58529	8.54347
ENSG00000071282	LMCD1	-0.0616877	0.954716		5.22272	5.55372	4.99036	5.80455
ENSG00000071462	BUD23	-0.360886	0.000155825		12.4993	12.5534	12.8754	12.8991
ENSG00000071537	SEL1L	0.381097	0.000536486		13.6271	13.6897	13.3904	13.1556
ENSG00000071539	TRIP13	-0.408191	0.000399802		11.1279	11.0939	11.4617	11.5732
ENSG00000071553	ATP6AP1	0.231655	0.0320708		13.8097	13.7044	13.5902	13.4597
ENSG00000071564	TCF3	-0.277515	0.0038036		14.0895	13.9762	14.3216	14.3011
ENSG00000071575	TRIB2	-0.18131	0.17679		11.2765	11.2397	11.4859	11.3911
ENSG00000071626	DAZAP1	-0.2414	0.0126947		13.25	13.2125	13.4554	13.4896
ENSG00000071655	MBD3	-0.216876	0.0493223		13.753	13.6005	13.9405	13.8491
ENSG00000071794	HLTF	0.046552	0.756518		12.4918	12.5193	12.434	12.4837
ENSG00000071859	FAM50A	0.0114259	0.950905		12.5621	12.4205	12.4108	12.5488
ENSG00000071889	FAM3A	-0.170973	0.236898		11.0801	11.0414	11.1677	11.2926
ENSG00000071894	CPSF1	0.0136958	0.935803		13.2944	13.2215	13.1737	13.3123
ENSG00000071909	MYO3B	-0.501622	0.0223876		8.666	8.52467	9.22507	8.94989
ENSG00000071967	CYBRD1	-0.787077	0.147455		5.63938	5.80119	6.39889	6.5254
ENSG00000071994	PDCD2	-0.285512	0.00782654		11.9521	11.9062	12.2476	12.1808
ENSG00000072041	SLC6A15	0.447302	8.17762e-05		11.7601	11.9295	11.3904	11.4109
ENSG00000072042	RDH11	0.038665	0.79908		12.6596	12.7048	12.6625	12.6248
ENSG00000072062	PRKACA	-0.121895	0.312454		12.6716	12.641	12.8074	12.7484
ENSG00000072071	ADGRL1	-0.0190351	0.899219		13.7614	13.7063	13.7382	13.7679
ENSG00000072110	ACTN1	-0.036368	0.826728		12.8406	12.7891	12.9321	12.766
ENSG00000072121	ZFYVE26	0.294545	0.0175003		11.2946	11.3491	10.9812	11.0735
ENSG00000072133	RPS6KA6	0.196828	0.153122		11.3047	11.3158	11.1807	11.0437
ENSG00000072134	EPN2	-0.0489589	0.774037		11.6651	11.6215	11.7439	11.6389
ENSG00000072135	PTPN18	0.0443091	0.812883		11.0988	11.032	10.9988	11.0437
ENSG00000072182	ASIC4	-0.531481	0.0314503		9.29728	9.19011	9.36409	10.0911
ENSG00000072195	SPEG	0.107152	0.55836		12.4223	12.4215	12.1173	12.4884
ENSG00000072201	LNX1	-0.183669	0.558392		8.50154	8.5512	8.89596	8.4934
ENSG00000072210	ALDH3A2 ENSG00000072210	-0.244878	0.029424		11.7378	11.8063	12.0231	12.0112
ENSG00000072274	TFRC	0.433688	3.38709e-05		15.5844	15.5891	15.2725	15.0229
ENSG00000072310	SREBF1	-0.0980371	0.453651		13.0663	12.9394	13.0936	13.1107
ENSG00000072364	AFF4	0.490768	2.04157e-05		14.3479	14.3777	14.0221	13.705
ENSG00000072401	UBE2D1	0.00774993	0.981764		8.81361	8.85796	8.89296	8.76094
ENSG00000072415	MPP5	0.633476	1.59553e-06		11.1865	11.1748	10.6808	10.4032
ENSG00000072422	RHOBTB1	0.346389	0.0916236		9.21873	9.24455	8.92276	8.85241
ENSG00000072501	SMC1A	-0.056696	0.706139		15.0553	15.002	15.1789	14.9858
ENSG00000072506	HSD17B10	-0.599909	1.54919e-09		12.0785	11.9715	12.6748	12.5741
ENSG00000072518	MARK2 ENSG00000072518	-0.0690545	0.655643		13.219	13.1283	13.3333	13.1474
ENSG00000072571	HMMR	-0.173275	0.273652		10.5409	10.6428	10.8076	10.7228
ENSG00000072609	CHFR	0.0320853	0.862761		12.1165	12.1314	11.9812	12.1947
ENSG00000072682	P4HA2	1.14678	5.54991e-25		11.3195	11.2884	10.1924	10.127
ENSG00000072736	NFATC3	0.0372218	0.887811		11.3189	11.2233	11.4622	10.9646
ENSG00000072756	TRNT1	0.0589542	0.820614		9.5707	9.79417	9.62566	9.63143
ENSG00000072778	ACADVL	0.213098	0.0743981		12.1569	12.1083	11.8578	11.9794
ENSG00000072786	STK10 ENSG00000072786	0.131739	0.740647		7.92245	8.06442	7.98915	7.73162
ENSG00000072803	FBXW11 ENSG00000072803	0.259499	0.0231912		13.1528	13.1035	12.9647	12.7666
ENSG00000072818	ACAP1	0.538299	0.118478		7.59717	7.80569	7.25606	7.09966
ENSG00000072832	CRMP1	-0.433663	2.91787e-06		14.9426	14.8565	15.3995	15.265
ENSG00000072840	EVC	-0.0784455	0.896119		6.68627	7.00036	6.98933	6.86536
ENSG00000072849	DERL2	-0.00512173	0.984342		9.61929	9.70413	9.67903	9.65615
ENSG00000072864	NDE1	-0.0694906	0.690952		10.928	10.9281	10.9883	11.0064
ENSG00000072954	TMEM38A	0.471954	0.00806767		9.69015	9.58077	9.23935	9.09126
ENSG00000072958	AP1M1	-0.235958	0.0276356		12.658	12.6012	12.916	12.8134
ENSG00000073008	PVR	0.257955	0.0165452		12.2121	12.1914	11.967	11.9208
ENSG00000073050	XRCC1	-0.132963	0.314943		11.7338	11.6981	11.8199	11.8772
ENSG00000073060	SCARB1	-0.186371	0.194009		10.809	10.7555	10.9819	10.9547
ENSG00000073067	CYP2W1	-0.494369	0.480652		5.86247	5.42845	6.31146	5.90226
ENSG00000073111	MCM2	-0.37358	0.000333197		14.668	14.5798	15.0979	14.8909
ENSG00000073150	PANX2	0.276216	0.0779526		10.6108	10.4234	10.2675	10.2211
ENSG00000073169	SELENOO	-0.090495	0.685024		11.2704	11.2216	11.1053	11.5356
ENSG00000073331	ALPK1	0.193634	0.781256		6.37829	6.30743	6.03405	6.27484
ENSG00000073350	LLGL2	-0.0751104	0.635981		12.4881	12.4047	12.4247	12.6132
ENSG00000073417	PDE8A	0.314895	0.0677929		10.4177	10.3954	9.92419	10.2434
ENSG00000073464	CLCN4	-0.0842709	0.658044		11.3183	11.2924	11.5228	11.2428
ENSG00000073536	NLE1	-0.259228	0.0466148		10.9585	10.8841	11.2184	11.1414
ENSG00000073578	SDHA	-0.155805	0.195543		12.8892	12.7958	13.0531	12.9427
ENSG00000073584	SMARCE1	0.0555312	0.687693		13.4989	13.5613	13.5048	13.4445
ENSG00000073605	GSDMB	0.721763	0.0984656		7.21751	7.87934	6.46521	7.20872
ENSG00000073614	KDM5A	-0.0413352	0.840343		13.0209	13.0186	13.2313	12.8681
ENSG00000073670	ADAM11	-0.235715	0.0164588		13.0964	13.051	13.2987	13.3202
ENSG00000073711	PPP2R3A	1.00325	9.73653e-14		10.4078	10.3933	9.43406	9.36843
ENSG00000073712	FERMT2	-0.368308	0.683871		5.30107	5.0991	5.51351	5.55703
ENSG00000073792	IGF2BP2	-1.1837	0.15983		4.36953	4.43158	5.27552	5.55703
ENSG00000073803	MAP3K13	0.0397203	0.843367		10.8048	10.8455	10.8415	10.7278
ENSG00000073849	ST6GAL1	-0.663764	0.0951049		6.74351	6.77447	7.62583	7.14028
ENSG00000073910	FRY	0.745597	3.32734e-13		12.586	12.6297	11.9544	11.7656
ENSG00000073921	PICALM	0.187911	0.112106		13.5967	13.5906	13.4999	13.3052
ENSG00000073969	NSF	0.00441552	0.979817		12.8369	12.7891	12.8526	12.7635
ENSG00000074047	GLI2	-1.74041	0.00157514		5.00595	5.13964	7.08734	6.14114
ENSG00000074054	CLASP1	0.0471052	0.782087		14.0442	13.9992	14.093	13.846
ENSG00000074071	MRPS34	-0.47724	4.5446e-06		12.6652	12.4895	13.1045	13.0076
ENSG00000074181	NOTCH3	-0.879318	0.134769		5.51341	5.36148	6.19903	6.31087
ENSG00000074201	CLNS1A	-0.236806	0.0191349		12.5633	12.5723	12.8048	12.8042
ENSG00000074211	PPP2R2C	-0.182228	0.0807077		13.0127	13.0236	13.179	13.2213
ENSG00000074266	EED	0.114448	0.408389		11.7267	11.7133	11.581	11.63
ENSG00000074276	CDHR2	-0.00788126	0.982194		8.63986	8.67357	8.75727	8.56601
ENSG00000074317	SNCB	-0.357937	0.024654		10.2277	9.96742	10.4908	10.428
ENSG00000074319	TSG101	-0.0132689	0.937449		12.434	12.3593	12.4293	12.3911
ENSG00000074356	NCBP3	0.169852	0.17895		11.74	11.7391	11.5417	11.5975
ENSG00000074370	ATP2A3	0.196928	0.506694		8.52213	8.52849	8.38143	8.27823
ENSG00000074416	MGLL	-0.0609227	0.813597		9.5548	9.56225	9.70156	9.53191
ENSG00000074582	BCS1L	-0.0587513	0.762681		11.076	11.122	11.0497	11.2584
ENSG00000074590	NUAK1	0.703429	9.54483e-12		12.9182	12.8285	12.2654	12.0702
ENSG00000074603	DPP8	0.11424	0.385814		12.1104	12.1517	12.0443	11.9895
ENSG00000074621	SLC24A1	-0.0254417	0.9165		9.99124	9.92167	9.97487	9.98921
ENSG00000074657	ZNF532	0.146681	0.273019		13.1728	13.1925	12.9214	13.1423
ENSG00000074695	LMAN1	0.535569	4.61248e-08		13.9025	13.9206	13.4696	13.2763
ENSG00000074696	HACD3	-0.158112	0.137631		14.2071	14.19	14.4076	14.3039
ENSG00000074755	ZZEF1	0.109295	0.408997		12.0778	12.0441	11.9414	11.9621
ENSG00000074800	ENO1 ENSG00000074800	-0.523438	5.42787e-08		16.7389	16.6589	17.3188	17.1202
ENSG00000074842	MYDGF ENSG00000074842	-0.050024	0.756671		12.0411	12.0141	12.1314	12.0218
ENSG00000074855	ANO8	-0.243125	0.0190469		12.5334	12.4811	12.7243	12.7761
ENSG00000074935	TUBE1	0.16073	0.487884		10.7981	10.9288	10.4195	10.9425
ENSG00000074964	ARHGEF10L	-0.0783685	0.636524		11.3277	11.2565	11.3199	11.4197
ENSG00000075035	WSCD2	-0.252789	0.177601		9.51426	9.51296	9.82666	9.70097
ENSG00000075043	KCNQ2	-0.396675	0.000145606		11.9498	11.8524	12.3341	12.2613
ENSG00000075089	ACTR6	0.0215161	0.901146		11.7764	11.7664	11.7559	11.7439
ENSG00000075131	TIPIN	-0.177394	0.264379		10.4254	10.4192	10.6329	10.5648
ENSG00000075142	SRI	-0.413766	0.000456922		10.7913	10.7636	11.1733	11.2074
ENSG00000075151	EIF4G3	0.302682	0.00412779		13.0767	13.0905	12.6991	12.8586
ENSG00000075188	NUP37	0.0432379	0.840715		10.3978	10.3954	10.3064	10.399
ENSG00000075213	SEMA3A	-0.272721	0.0579008		10.7785	10.8698	11.196	10.9912
ENSG00000075218	GTSE1	-0.160239	0.173114		12.1661	12.1336	12.2933	12.3265
ENSG00000075223	SEMA3C	1.93134	4.9474e-79		12.8929	12.9281	11.0956	10.8575
ENSG00000075234	TTC38	0.526167	0.0132645		9.03894	8.9116	8.46889	8.44152
ENSG00000075239	ACAT1	-0.0932167	0.548498		11.3353	11.3513	11.4824	11.389
ENSG00000075240	GRAMD4	0.3782	0.00980738		12.6138	12.5718	11.9855	12.413
ENSG00000075275	CELSR1	0.666198	0.0304867		7.83299	8.02168	7.18895	7.36255
ENSG00000075290	WNT8B ENSG00000075290	-0.408517	0.20366		7.61262	7.49801	7.98915	7.92419
ENSG00000075292	ZNF638	0.0347504	0.810306		13.6085	13.6649	13.6193	13.5851
ENSG00000075303	SLC25A40	0.136347	0.463979		10.3731	10.5714	10.33	10.3501
ENSG00000075336	TIMM21	-0.212265	0.139715		10.9668	10.8547	11.0591	11.1851
ENSG00000075340	ADD2	-0.165647	0.256812		12.0981	12.0685	12.3719	12.1145
ENSG00000075391	RASAL2	0.461555	3.95063e-05		11.4765	11.5434	11.0851	11.0133
ENSG00000075399	VPS9D1	0.151585	0.610203		9.06163	9.02413	8.66857	9.08607
ENSG00000075407	ZNF37A	0.414843	6.73879e-05		11.9691	12.0158	11.5527	11.6034
ENSG00000075413	MARK3	0.0455826	0.745942		13.2123	13.1832	13.141	13.1635
ENSG00000075415	SLC25A3	-0.309343	0.0011351		14.4085	14.351	14.7469	14.6293
ENSG00000075420	FNDC3B	0.375159	0.0377853		9.94319	9.96742	9.72374	9.425
ENSG00000075426	FOSL2	0.24895	0.0644104		12.2958	12.182	12.1112	11.8606
ENSG00000075461	CACNG4	-0.141686	0.796107		6.86454	6.90952	7.06612	6.98168
ENSG00000075539	FRYL	0.129967	0.345247		13.4792	13.4594	13.452	13.2173
ENSG00000075568	TMEM131	-0.233581	0.0341848		13.2969	13.2936	13.6139	13.4383
ENSG00000075618	FSCN1	-0.103558	0.499157		14.3798	14.1999	14.5044	14.2791
ENSG00000075624	ACTB	-0.380027	0.000973483		17.1313	17.0454	17.6102	17.3124
ENSG00000075651	PLD1	-0.0125754	0.970796		8.9836	8.92036	9.10541	8.80897
ENSG00000075702	WDR62	-0.0363384	0.827082		11.9464	11.9567	11.9421	12.0323
ENSG00000075711	DLG1	0.243513	0.0233185		12.2397	12.2464	11.9872	12.0122
ENSG00000075785	RAB7A	0.093781	0.439567		13.8635	13.8125	13.779	13.709
ENSG00000075790	BCAP29	0.269146	0.0332606		11.5042	11.5935	11.346	11.2127
ENSG00000075826	SEC31B	0.623516	0.460044		5.30107	6.03403	4.84849	5.39863
ENSG00000075856	SART3	-0.129009	0.272666		13.3543	13.3082	13.5086	13.4105
ENSG00000075884	ARHGAP15	-0.0925985	0.910885		5.88807	5.89888	5.89661	6.05878
ENSG00000075891	PAX2 ENSG00000075891	0.554844	0.0714488		7.97717	7.95511	7.31119	7.52475
ENSG00000075914	EXOSC7	-0.259934	0.113725		10.0059	9.94473	10.1689	10.2972
ENSG00000075945	KIFAP3	-0.00447874	0.98056		12.0916	12.0649	12.1479	12.0146
ENSG00000075975	MKRN2	0.14919	0.286067		11.4007	11.3806	11.2057	11.2768
ENSG00000076003	MCM6	-0.435119	4.84298e-06		13.5536	13.5041	14.0348	13.8896
ENSG00000076043	REXO2	-0.145211	0.335167		11.2222	11.1112	11.2534	11.3694
ENSG00000076053	RBM7	0.160714	0.343485		10.7526	10.6673	10.6365	10.4584
ENSG00000076108	BAZ2A ENSG00000076108	0.289737	0.00205217		14.2086	14.194	13.9599	13.8618
ENSG00000076201	PTPN23	0.101092	0.504072		12.5278	12.4378	12.4766	12.2818
ENSG00000076242	MLH1	-0.19027	0.182348		10.8098	10.7612	10.996	10.9547
ENSG00000076248	UNG	-0.254392	0.0198012		12.7029	12.6089	12.9693	12.8499
ENSG00000076321	KLHL20	0.0820198	0.672916		10.4685	10.4387	10.41	10.3326
ENSG00000076344	RGS11	0.254259	0.804189		5.51341	5.58341	4.69112	5.7531
ENSG00000076351	SLC46A1	0.287047	0.0471286		10.5328	10.5953	10.2476	10.3083
ENSG00000076356	PLXNA2	-0.350182	0.0651243		9.3466	9.22585	9.72374	9.54142
ENSG00000076382	SPAG5	-0.173375	0.159914		12.5916	12.564	12.6632	12.8339
ENSG00000076513	ANKRD13A	0.0675024	0.651982		12.108	12.037	12.0148	11.9961
ENSG00000076554	TPD52	0.0366428	0.794568		14.9209	14.9417	14.9381	14.85
ENSG00000076555	ACACB	-0.0334528	0.944674		7.53369	7.57392	7.55907	7.61397
ENSG00000076604	TRAF4	-0.102012	0.429161		13.0592	12.9423	13.0816	13.1258
ENSG00000076641	PAG1	0.0950969	0.612862		10.9928	10.9532	10.9918	10.755
ENSG00000076650	GPATCH1	0.0524833	0.808604		10.2782	10.329	10.2058	10.296
ENSG00000076685	NT5C2	0.310898	0.0317165		10.5689	10.7133	10.3553	10.3106
ENSG00000076706	MCAM	1.51438	1.38256e-44		11.8901	11.8922	10.2825	10.4704
ENSG00000076716	GPC4	-0.455589	0.00176167		10.8438	10.8796	11.4809	11.1313
ENSG00000076770	MBNL3	-0.43803	0.00186673		11.6056	11.6016	12.2196	11.8376
ENSG00000076826	CAMSAP3	-0.0324537	0.860229		12.276	12.1427	12.3272	12.1541
ENSG00000076864	RAP1GAP	-0.294246	0.00727533		11.548	11.5556	11.8411	11.8503
ENSG00000076924	XAB2	-0.10193	0.43085		12.7085	12.6199	12.7424	12.7905
ENSG00000076928	ARHGEF1	0.0731173	0.666328		11.9311	11.8792	11.7284	11.9292
ENSG00000076944	STXBP2	0.348098	0.0182185		10.6562	10.7885	10.2802	10.4674
ENSG00000076984	MAP2K7	0.02493	0.877408		13.1255	12.9907	13.0354	13.0339
ENSG00000077009	NMRK2	0.72573	0.0246096		7.77926	7.72807	6.94353	7.14028
ENSG00000077044	DGKD	-0.184687	0.126445		11.6895	11.662	11.8443	11.876
ENSG00000077080	ACTL6B	-0.572282	1.43987e-06		10.4695	10.4458	11.0009	11.0557
ENSG00000077092	RARB	0.23844	0.525508		7.91001	7.84911	7.77054	7.50932
ENSG00000077097	TOP2B	-0.150887	0.224706		13.8676	13.8723	14.1176	13.9171
ENSG00000077147	TM9SF3	0.265239	0.0182046		13.8209	13.8081	13.6541	13.4365
ENSG00000077150	NFKB2	0.689685	4.93244e-05		9.66999	9.71926	8.91091	9.10158
ENSG00000077152	UBE2T	-0.189802	0.12921		12.1959	12.2248	12.3109	12.484
ENSG00000077157	PPP1R12B	0.4579	0.00739525		10.6976	10.7167	10.0128	10.4544
ENSG00000077232	DNAJC10	0.132467	0.340956		12.9609	12.9724	12.9434	12.7162
ENSG00000077235	GTF3C1	0.142862	0.297449		14.3357	14.2635	14.2778	14.0256
ENSG00000077238	IL4R	0.290118	0.683769		6.3601	6.13772	5.71774	6.19996
ENSG00000077254	USP33	-0.00948708	0.95352		12.6936	12.712	12.6914	12.7329
ENSG00000077264	PAK3	1.22049	8.38185e-36		12.2332	12.2013	11.0477	10.9476
ENSG00000077279	DCX	-0.171923	0.168583		12.0315	12.0147	12.2596	12.1272
ENSG00000077312	SNRPA	-0.512599	1.89517e-07		12.1697	12.0501	12.6085	12.6377
ENSG00000077327	SPAG6	-0.158206	0.515202		9.02169	9.07727	9.20822	9.20572
ENSG00000077348	EXOSC5	-0.545438	7.56227e-07		10.9585	10.9011	11.4993	11.4493
ENSG00000077380	DYNC1I2	0.105151	0.380354		13.0426	13.0168	12.9177	12.9315
ENSG00000077420	APBB1IP	-0.009576	0.991191		5.83639	5.94535	6.17941	5.55703
ENSG00000077454	LRCH4	-0.127186	0.466413		10.7271	10.6742	10.733	10.9165
ENSG00000077458	FAM76B	0.194503	0.231043		11.0704	11.1717	10.7964	11.0484
ENSG00000077463	SIRT6	-0.267867	0.0257467		11.2095	11.2014	11.4407	11.5043
ENSG00000077514	POLD3	-0.132631	0.306233		11.7837	11.7729	11.8921	11.9292
ENSG00000077549	CAPZB	-0.242207	0.0181414		13.2701	13.2324	13.5498	13.4348
ENSG00000077684	JADE1	-0.0455435	0.778406		12.7954	12.813	12.931	12.7637
ENSG00000077721	UBE2A	0.120977	0.345831		12.0708	12.0987	11.9623	11.9657
ENSG00000077782	FGFR1 ENSG00000077782	-0.227468	0.614174		7.3524	7.14674	7.29304	7.63544
ENSG00000077935	SMC1B	-0.13811	0.90146		5.13988	5.17906	4.84849	5.61582
ENSG00000077942	FBLN1	0.237562	0.133925		10.8785	10.8146	10.7263	10.4833
ENSG00000077984	CST7	0.151285	0.809971		6.61138	7.09615	6.93186	6.4944
ENSG00000078018	MAP2	0.189018	0.0867861		15.5157	15.5109	15.4124	15.2306
ENSG00000078043	PIAS2	0.314944	0.00205201		12.4027	12.4194	12.126	12.0662
ENSG00000078061	ARAF	-0.0308313	0.857247		11.7071	11.696	11.7122	11.7521
ENSG00000078070	MCCC1	-0.162221	0.431614		9.74548	9.63139	9.77857	9.91945
ENSG00000078081	LAMP3	-0.421866	0.060283		8.7169	8.5512	9.16149	8.93841
ENSG00000078098	FAP	-0.130466	0.918172		5.26243	4.61525	4.51447	5.49574
ENSG00000078114	NEBL	0.157798	0.26454		13.325	13.3359	13.3048	13.0273
ENSG00000078124	ACER3	0.179942	0.264995		10.4791	10.5339	10.3255	10.3293
ENSG00000078140	UBE2K	0.0605096	0.685024		14.1237	14.1459	14.1639	13.9788
ENSG00000078142	PIK3C3	0.0401623	0.806998		11.8508	11.8657	11.8317	11.8044
ENSG00000078177	N4BP2	0.250303	0.0391039		12.2385	12.2887	12.1044	11.9172
ENSG00000078237	TIGAR	-0.0135416	0.974853		8.06959	8.19516	8.23705	8.05211
ENSG00000078246	TULP3	-0.0806497	0.608187		11.2952	11.2794	11.3695	11.3662
ENSG00000078269	SYNJ2	0.0365439	0.860444		11.2952	11.2043	11.3255	11.093
ENSG00000078304	PPP2R5C	0.176794	0.105819		13.2224	13.2435	13.1057	13.0052
ENSG00000078319	PMS2P1	-0.21951	0.293607		9.24869	9.2676	9.51456	9.43728
ENSG00000078328	RBFOX1	-0.147802	0.219164		12.459	12.4333	12.6389	12.5474
ENSG00000078369	GNB1	-0.136117	0.267733		15.8334	15.7925	16.0434	15.8485
ENSG00000078399	HOXA9	0.161936	0.262752		11.3083	11.1911	11.091	11.0872
ENSG00000078403	MLLT10 ENSG00000078403	0.334746	0.0339539		10.8405	10.8982	10.3662	10.6873
ENSG00000078487	ZCWPW1	0.47173	0.220068		7.42418	7.6032	7.17911	6.92469
ENSG00000078549	ADCYAP1R1	-0.507321	0.0190028		8.74169	8.67702	9.37275	9.03313
ENSG00000078618	NRDC	0.161727	0.140075		13.9136	13.9521	13.8275	13.7129
ENSG00000078668	VDAC3	-0.215126	0.042859		12.2895	12.3038	12.5069	12.5164
ENSG00000078674	PCM1	-0.0276687	0.858898		13.1579	13.1597	13.2362	13.1351
ENSG00000078687	TNRC6C	0.00725643	0.970796		12.7614	12.7291	12.8615	12.6032
ENSG00000078699	CBFA2T2	-0.0987079	0.403265		14.5782	14.5003	14.6048	14.6712
ENSG00000078725	BRINP1	-0.540234	4.49188e-06		11.869	11.7587	12.4741	12.2243
ENSG00000078747	ITCH	0.231634	0.0605489		11.7276	11.7845	11.5847	11.4629
ENSG00000078804	TP53INP2 ENSG00000078804	0.128904	0.345831		13.2951	13.2248	13.2331	13.0223
ENSG00000078808	SDF4	-0.0716308	0.601284		13.6386	13.5014	13.6441	13.6423
ENSG00000078814	MYH7B	1.17773	1.76232e-07		8.73112	8.74098	7.47304	7.67053
ENSG00000078900	TP73	-0.423742	3.41337e-05		14.0642	13.9671	14.5339	14.3397
ENSG00000078902	TOLLIP	0.183287	0.130421		13.198	13.0965	13.0429	12.8824
ENSG00000078967	UBE2D4	-0.181021	0.205286		10.7862	10.8059	10.9763	10.9773
ENSG00000079101	CLUL1	0.146167	0.762638		7.34318	7.4585	7.11858	7.38807
ENSG00000079102	RUNX1T1	0.322524	0.0106986		12.7711	12.7658	12.5863	12.2909
ENSG00000079134	THOC1	0.0974469	0.696153		10.6562	10.8052	10.3813	10.8514
ENSG00000079150	FKBP7	0.105609	0.58911		10.5885	10.6269	10.6138	10.3822
ENSG00000079156	OSBPL6	0.316601	0.0756736		9.6956	9.72426	9.40901	9.38119
ENSG00000079246	XRCC5	-0.266038	0.0122528		15.384	15.3972	15.7557	15.5503
ENSG00000079263	SP140	0.381248	0.718927		5.0966	5.29126	4.57579	5.1023
ENSG00000079277	MKNK1	0.159978	0.453066		10.2189	10.2766	9.90491	10.2515
ENSG00000079308	TNS1	-1.68952	0.00243516		4.57269	5.21744	6.32938	6.62893
ENSG00000079313	REXO1	-0.144506	0.250928		12.6566	12.5186	12.7594	12.7072
ENSG00000079332	SAR1A	0.554338	3.25937e-08		12.1782	12.2274	11.6916	11.6057
ENSG00000079335	CDC14A	0.0142445	0.955176		9.9386	10.0574	9.93007	10.0384
ENSG00000079337	RAPGEF3	1.15164	0.173121		5.41114	5.39535	4.3834	4.43453
ENSG00000079387	SENP1	-0.077568	0.635202		11.2723	11.276	11.3973	11.3044
ENSG00000079432	CIC	0.210508	0.0398729		14.8098	14.6997	14.586	14.5034
ENSG00000079435	LIPE	-0.430542	0.00666075		9.91232	9.76532	10.3619	10.1705
ENSG00000079459	FDFT1	-0.536655	2.00004e-08		11.9346	11.9803	12.5201	12.4671
ENSG00000079462	PAFAH1B3	-0.561765	1.28966e-08		11.7479	11.6806	12.3053	12.2457
ENSG00000079482	OPHN1	0.14523	0.526908		9.62691	9.50523	9.48889	9.35339
ENSG00000079616	KIF22	-0.248848	0.0274944		12.6155	12.5778	12.759	12.927
ENSG00000079689	SCGN	0.505313	4.40422e-07		12.2994	12.2929	11.8404	11.7406
ENSG00000079691	CARMIL1	-0.133195	0.470645		10.4738	10.588	10.7621	10.5611
ENSG00000079739	PGM1	-0.111066	0.499326		11.2928	11.2777	11.4918	11.2937
ENSG00000079785	DDX1	-0.0843323	0.495375		13.5866	13.5898	13.7067	13.6375
ENSG00000079805	DNM2	-0.189759	0.0591967		13.7444	13.6865	13.9264	13.8842
ENSG00000079819	EPB41L2	-0.287902	0.697761		5.83639	5.80119	5.92044	6.23789
ENSG00000079841	RIMS1	0.327462	0.0155522		10.8544	10.9772	10.6338	10.5461
ENSG00000079950	STX7	0.120605	0.392645		11.513	11.5579	11.4262	11.4042
ENSG00000079974	RABL2B	-0.316015	0.0892918		9.98086	9.89232	10.0632	10.4187
ENSG00000079999	KEAP1	-0.0426867	0.799949		12.9164	12.7544	12.9368	12.8215
ENSG00000080031	PTPRH	2.93785	7.84765e-32		8.88212	8.8148	6.05573	5.92569
ENSG00000080189	SLC35C2	-0.149372	0.2658		12.2096	12.1938	12.259	12.4374
ENSG00000080200	CRYBG3	-0.129784	0.303561		13.4257	13.3757	13.6106	13.446
ENSG00000080224	EPHA6	-0.19601	0.258998		10.3742	10.2234	10.5721	10.4156
ENSG00000080298	RFX3	0.102053	0.583473		11.558	11.5537	11.6042	11.2864
ENSG00000080345	RIF1	-0.0464982	0.787883		13.9016	13.9149	14.0777	13.8204
ENSG00000080371	RAB21	0.138252	0.345663		12.7367	12.7243	12.7178	12.4551
ENSG00000080493	SLC4A4	0.954477	3.02171e-23		12.5296	12.5964	11.6663	11.5512
ENSG00000080503	SMARCA2	0.133312	0.298962		12.9535	12.9871	12.9151	12.7548
ENSG00000080546	SESN1	0.412556	0.000572258		11.2874	11.3906	10.9691	10.8862
ENSG00000080561	MID2	0.643062	0.03823		7.93479	7.80569	7.28388	7.19914
ENSG00000080603	SRCAP	0.00726793	0.979817		10.7578	10.4846	10.7826	10.4372
ENSG00000080608	PUM3	-0.20374	0.117894		11.1565	11.2263	11.3678	11.4223
ENSG00000080644	CHRNA3	-2.02836	1.00774e-87		10.9007	10.8615	13.01	12.7967
ENSG00000080709	KCNN2	0.0976536	0.522028		11.6507	11.5372	11.5003	11.4946
ENSG00000080802	CNOT4	0.191091	0.173567		12.1933	12.242	12.1479	11.8951
ENSG00000080815	PSEN1	0.115643	0.415849		12.4665	12.4841	12.4517	12.2616
ENSG00000080819	CPOX	0.182126	0.13574		11.7956	11.7956	11.5963	11.6309
ENSG00000080822	CLDND1	0.210562	0.0358371		13.6448	13.7031	13.4356	13.4915
ENSG00000080823	MOK	0.116267	0.782453		8.46372	8.40922	7.93753	8.62444
ENSG00000080824	HSP90AA1	-0.00659364	0.967834		17.0738	17.0746	17.1617	16.9951
ENSG00000080839	RBL1	0.217375	0.115245		11.1015	11.2257	10.9234	10.9724
ENSG00000080845	DLGAP4	0.484374	1.4926e-06		12.5327	12.4926	12.0897	11.9653
ENSG00000080854	IGSF9B	0.0558351	0.787756		11.1232	10.9828	11.1001	10.8899
ENSG00000080947	CROCCP3	0.109884	0.84824		7.04612	7.17627	6.74428	7.22769
ENSG00000080986	NDC80	-0.194537	0.133157		11.3083	11.4026	11.5296	11.5713
ENSG00000081014	AP4E1	0.230177	0.0689989		11.3755	11.4295	11.2051	11.1401
ENSG00000081019	RSBN1	0.119383	0.52106		12.1303	12.2215	12.2328	11.8579
ENSG00000081026	MAGI3	0.00811273	0.965883		12.4272	12.4449	12.5245	12.3246
ENSG00000081059	TCF7 ENSG00000081059	0.144606	0.760309		7.6279	7.34175	7.25606	7.4378
ENSG00000081087	OSTM1	0.83567	6.45425e-15		11.4364	11.4653	10.6329	10.6008
ENSG00000081138	CDH7	-0.61227	0.000109516		9.66259	9.68885	10.4247	10.132
ENSG00000081154	PCNP	0.0275132	0.854942		13.5587	13.6038	13.5898	13.5171
ENSG00000081177	EXD2	0.189299	0.0909441		12.4572	12.4406	12.2891	12.2299
ENSG00000081181	ARG2	0.428318	0.00452699		10.3117	10.4037	10.0169	9.84154
ENSG00000081237	PTPRC	0.0980477	0.79123		8.26793	8.22843	8.07129	8.22729
ENSG00000081307	UBA5	0.100386	0.505463		11.4348	11.4821	11.3322	11.3842
ENSG00000081320	STK17B	-0.161836	0.294539		13.8262	13.8202	14.1533	13.7945
ENSG00000081377	CDC14B	-0.600688	0.422071		5.6089	5.13964	5.63372	6.19996
ENSG00000081386	ZNF510	0.0798228	0.666109		10.8689	10.9143	10.8853	10.7353
ENSG00000081479	LRP2	-0.581226	0.33621		5.7828	5.74975	6.43243	6.18062
ENSG00000081665	ZNF506	0.250494	0.0640156		11.4369	11.5353	11.1432	11.3249
ENSG00000081692	JMJD4	-0.168727	0.353743		10.0703	10.0428	10.2974	10.1483
ENSG00000081721	DUSP12	-0.0306289	0.908839		10.1584	10.0888	9.97913	10.3106
ENSG00000081760	AACS	-0.21339	0.0783564		11.6224	11.5386	11.8136	11.7745
ENSG00000081791	DELE1	-0.190929	0.186374		11.1199	11.0797	11.2021	11.3736
ENSG00000081803	CADPS2	0.340279	0.56597		6.51605	6.56722	6.09815	6.32856
ENSG00000081818	PCDHB4	0.13629	0.888134		5.37537	5.89888	5.79713	5.22067
ENSG00000081853	PCDHGA2	0.140186	0.858236		6.41398	6.07641	6.39889	5.77906
ENSG00000081870	HSPB11	-0.164988	0.325308		10.3082	10.3025	10.4205	10.5174
ENSG00000081913	PHLPP1	0.148858	0.432544		11.2904	11.2097	11.2738	10.9069
ENSG00000081923	ATP8B1	1.66928	9.82111e-15		8.91051	8.8969	7.24666	7.27406
ENSG00000081985	IL12RB2	0.592762	0.234678		6.85159	6.65372	6.15952	6.21905
ENSG00000082014	SMARCD3	0.675201	0.0140521		8.29211	8.10592	7.52838	7.54758
ENSG00000082068	WDR70	0.0258976	0.891057		11.1192	11.0997	11.0975	11.0696
ENSG00000082074	FYB1	0.364941	0.549959		6.5803	6.34258	6.01203	6.21905
ENSG00000082146	STRADB	-0.0818054	0.78487		8.95662	8.99957	8.94327	9.16693
ENSG00000082153	BZW1	-0.0832062	0.544873		13.4303	13.4144	13.5819	13.425
ENSG00000082196	C1QTNF3	0.526331	0.329565		7.54983	7.84299	6.27495	7.74485
ENSG00000082212	ME2	-0.209674	0.085807		12.5478	12.5296	12.8439	12.6459
ENSG00000082213	C5orf22	-0.0767852	0.669969		11.2946	11.3475	11.4973	11.2915
ENSG00000082258	CCNT2	0.117865	0.353734		12.6456	12.6609	12.4798	12.5891
ENSG00000082269	FAM135A	0.436245	0.00156508		10.6214	10.7965	10.2825	10.2711
ENSG00000082397	EPB41L3	-0.0217607	0.898277		12.9973	13.0387	13.1192	12.9561
ENSG00000082438	COBLL1	-0.135165	0.38406		11.8286	11.8866	12.1115	11.864
ENSG00000082458	DLG3	-0.0405598	0.792897		12.4574	12.4264	12.5103	12.4541
ENSG00000082482	KCNK2	-0.523504	0.00350965		9.42305	9.19733	9.93885	9.72286
ENSG00000082497	SERTAD4	-0.396471	0.000804845		11.0822	11.0881	11.5489	11.4099
ENSG00000082512	TRAF5	-0.162456	0.795763		6.37829	6.66765	6.60414	6.76503
ENSG00000082515	MRPL22	-0.317961	0.00980738		10.8397	10.8706	11.1966	11.1482
ENSG00000082516	GEMIN5	-0.367741	0.0026387		11.4654	11.5229	11.9641	11.7517
ENSG00000082556	OPRK1	-1.57665	4.80375e-05		5.75523	5.74975	7.30214	7.20872
ENSG00000082641	NFE2L1	0.380396	8.42883e-05		15.0199	14.985	14.7055	14.5338
ENSG00000082684	SEMA5B	-0.327753	0.0842946		9.51014	9.33022	9.65792	9.83382
ENSG00000082701	GSK3B	0.467472	2.8739e-05		13.8282	13.8513	13.5058	13.2256
ENSG00000082781	ITGB5	-0.600937	0.176527		7.01159	6.6951	7.01169	7.77741
ENSG00000082805	ERC1	0.101468	0.539431		12.8078	12.7617	12.8231	12.5291
ENSG00000082898	XPO1	-0.0804988	0.502904		14.236	14.2934	14.3446	14.3464
ENSG00000082996	RNF13	0.391277	0.00139926		11.0471	11.062	10.6912	10.6367
ENSG00000083093	PALB2	-0.192516	0.212683		10.3911	10.4326	10.6046	10.6035
ENSG00000083097	DOP1A	0.0902599	0.537286		11.7138	11.7497	11.6229	11.6604
ENSG00000083099	LYRM2	-0.088805	0.541488		11.938	12.0185	12.1076	12.0265
ENSG00000083123	BCKDHB	-0.0727798	0.700284		10.7315	10.7837	10.7597	10.8981
ENSG00000083168	KAT6A	0.164041	0.250154		13.1255	13.0669	13.0643	12.7875
ENSG00000083223	TUT7	0.320972	0.00471305		11.7661	11.8039	11.515	11.4125
ENSG00000083290	ULK2	0.155002	0.316792		10.9877	10.9751	10.758	10.8921
ENSG00000083312	TNPO1	0.108951	0.418516		13.9656	13.974	13.9588	13.7558
ENSG00000083444	PLOD1	0.281845	0.0137597		12.6428	12.5845	12.4192	12.2398
ENSG00000083454	P2RX5	-0.716536	0.153936		5.88807	6.07641	6.66184	6.67113
ENSG00000083457	ITGAE	-0.348029	0.08529		9.07562	9.01327	9.29511	9.47945
ENSG00000083520	DIS3	-0.0273275	0.881009		11.5788	11.6419	11.6989	11.5746
ENSG00000083535	PIBF1	0.0921831	0.714639		9.57465	9.81622	9.54746	9.66835
ENSG00000083544	TDRD3	-0.100842	0.641598		9.92784	9.97724	10.1413	9.95973
ENSG00000083635	NUFIP1 ENSG00000083635	-0.247752	0.24419		9.18297	9.22114	9.53594	9.35555
ENSG00000083642	PDS5B	0.0142053	0.945764		11.5083	11.508	11.6097	11.3683
ENSG00000083720	OXCT1	-0.0882507	0.520097		12.3783	12.4439	12.4637	12.5349
ENSG00000083750	RRAGB	0.185456	0.356627		10.1224	10.1888	9.81558	10.1117
ENSG00000083799	CYLD	0.456672	4.7405e-05		11.6013	11.5935	11.1997	11.0807
ENSG00000083807	SLC27A5	-0.146467	0.700167		7.81308	7.87335	7.94916	8.02525
ENSG00000083812	ZNF324	-0.0519327	0.787827		11.3457	11.2292	11.4241	11.2515
ENSG00000083814	ZNF671	0.297577	0.0617064		10.1372	10.2304	9.86555	9.91067
ENSG00000083817	ZNF416	-0.0287218	0.918483		9.52654	9.43572	9.58895	9.42706
ENSG00000083828	ZNF586	-0.0168825	0.944674		10.0118	9.97724	10.0142	10.0085
ENSG00000083838	ZNF446	0.102051	0.612862		10.205	10.221	10.0389	10.1803
ENSG00000083844	ZNF264	0.337654	0.00603288		11.9859	11.9596	11.7439	11.5184
ENSG00000083845	RPS5	-0.495834	8.79727e-08		15.0056	14.9321	15.5408	15.3852
ENSG00000083857	FAT1	0.637941	0.0284327		8.31117	8.2792	7.89003	7.40484
ENSG00000083896	YTHDC1	0.16665	0.116639		13.4747	13.4677	13.2682	13.3402
ENSG00000083937	CHMP2B	0.426733	0.00110175		10.7691	10.8796	10.4268	10.3726
ENSG00000084070	SMAP2	-0.140258	0.21763		13.0788	13.0419	13.2334	13.1672
ENSG00000084072	PPIE	-0.235075	0.0463305		11.548	11.641	11.8258	11.8345
ENSG00000084073	ZMPSTE24	-0.0174116	0.930405		15.9337	15.949	16.1159	15.7824
ENSG00000084090	STARD7	-0.0545599	0.690695		14.0515	13.989	14.1144	14.0347
ENSG00000084092	NOA1	-0.0105656	0.955176		11.539	11.5061	11.5721	11.4931
ENSG00000084093	REST	-0.0525945	0.960708		5.05199	5.55372	5.38235	5.36475
ENSG00000084112	SSH1	0.0999721	0.495718		12.055	12.0401	12.0197	11.8719
ENSG00000084207	GSTP1	-0.23972	0.0221323		15.291	15.2054	15.5666	15.406
ENSG00000084234	APLP2	0.16817	0.0991566		15.6822	15.6141	15.5207	15.439
ENSG00000084444	FAM234B	0.0984652	0.570211		11.4151	11.4223	11.4319	11.1996
ENSG00000084453	SLCO1A2	0.273357	0.0790519		10.892	11.0367	10.5664	10.8103
ENSG00000084463	WBP11	-0.0564592	0.719855		13.5447	13.5251	13.6918	13.4835
ENSG00000084623	EIF3I	-0.433488	4.03512e-06		13.1339	13.0982	13.6084	13.488
ENSG00000084628	NKAIN1	-0.313598	0.0806754		9.40542	9.36483	9.71184	9.68218
ENSG00000084636	COL16A1	1.17925	1.16909e-14		10.5267	10.4528	9.12861	9.48142
ENSG00000084652	TXLNA	0.198442	0.0605834		13.916	13.8863	13.638	13.7648
ENSG00000084676	NCOA1	0.0422073	0.80525		13.1645	13.1653	13.2289	13.0081
ENSG00000084693	AGBL5	-0.227138	0.0725598		11.1833	11.1308	11.4069	11.3608
ENSG00000084710	EFR3B	-0.226156	0.0816026		11.6498	11.6917	11.9893	11.7981
ENSG00000084731	KIF3C	0.184169	0.132893		13.1035	13.0213	12.9648	12.7875
ENSG00000084733	RAB10	0.218415	0.0575364		14.1636	14.1698	14.0515	13.8373
ENSG00000084754	HADHA	-0.202774	0.0729074		13.3377	13.3107	13.609	13.44
ENSG00000084764	MAPRE3	0.0355487	0.84607		11.4574	11.3486	11.3727	11.364
ENSG00000084774	CAD	-0.164201	0.135482		13.5616	13.5479	13.7763	13.6592
ENSG00000085063	CD59	0.454459	1.61942e-05		13.3143	13.336	12.9752	12.7586
ENSG00000085117	CD82	0.247155	0.31527		9.02169	8.87306	8.71019	8.69771
ENSG00000085185	BCORL1	0.19047	0.238206		11.639	11.5742	11.5641	11.2526
ENSG00000085224	ATRX	0.215959	0.086743		13.6443	13.68	13.5711	13.3099
ENSG00000085231	AK6	-0.021657	0.929826		9.9232	9.95754	9.93301	9.9906
ENSG00000085274	MYNN	0.207253	0.132988		11.0429	11.0633	10.8108	10.881
ENSG00000085276	MECOM	-0.408313	0.0123575		9.61354	9.64201	10.1209	9.9426
ENSG00000085365	SCAMP1	-0.122038	0.444972		13.3162	13.3837	13.623	13.3042
ENSG00000085377	PREP	-0.435056	9.60289e-05		11.962	11.9518	12.4908	12.285
ENSG00000085382	HACE1	0.18549	0.1411		11.6885	11.6299	11.4541	11.4941
ENSG00000085415	SEH1L	-0.146876	0.252779		13.0825	13.0675	13.3146	13.1228
ENSG00000085433	WDR47	0.027281	0.875111		11.8438	11.82	11.852	11.7558
ENSG00000085449	WDFY1	0.0611012	0.681445		13.2061	13.2423	13.2372	13.0854
ENSG00000085465	OVGP1	0.960642	0.0691251		6.54853	6.89775	5.38235	6.16101
ENSG00000085491	SLC25A24	0.0303137	0.97046		5.98619	6.1576	6.03405	6.05878
ENSG00000085511	MAP3K4	0.0341627	0.851285		11.4854	11.4905	11.3947	11.5106
ENSG00000085514	PILRA	0.000826703	0.999316		6.03285	6.19654	5.38235	6.6001
ENSG00000085552	IGSF9	-0.574361	9.41428e-10		12.6988	12.6379	13.1827	13.3003
ENSG00000085644	ZNF213	-0.0890056	0.599053		11.285	11.2263	11.4247	11.2601
ENSG00000085662	AKR1B1	-0.602787	1.15522e-10		12.3996	12.358	13.033	12.9277
ENSG00000085719	CPNE3	-0.19878	0.104417		12.7255	12.7516	13.0342	12.8333
ENSG00000085721	RRN3	-0.2058	0.0746568		13.055	13.0434	13.341	13.1633
ENSG00000085733	CTTN	0.0443415	0.766209		13.609	13.5196	13.4723	13.5674
ENSG00000085741	WNT11	0.800778	0.312496		6.05563	5.36148	4.79792	5.22067
ENSG00000085760	MTIF2	0.0262639	0.891057		11.2247	11.3496	11.2369	11.2875
ENSG00000085788	DDHD2	-0.0912467	0.564634		11.2631	11.3075	11.3294	11.4223
ENSG00000085831	TTC39A	0.382	0.000893403		11.555	11.6012	11.2493	11.1426
ENSG00000085832	EPS15	0.129924	0.350584		11.9043	11.9796	11.8747	11.748
ENSG00000085840	ORC1	-0.353595	0.00831935		10.4621	10.3901	10.7406	10.8166
ENSG00000085872	CHERP	-0.286959	0.0109433		13.6462	13.5293	13.9723	13.7723
ENSG00000085978	ATG16L1	0.200793	0.159642		11.2019	11.1936	10.9138	11.0761
ENSG00000085982	USP40	0.0489583	0.792019		10.969	10.9883	10.9417	10.9179
ENSG00000085998	POMGNT1	-0.267388	0.019983		11.6176	11.5358	11.8211	11.867
ENSG00000085999	RAD54L	-0.239367	0.0872327		10.8616	10.7973	10.9967	11.137
ENSG00000086015	MAST2	-0.0258826	0.872309		12.2653	12.3002	12.3313	12.2858
ENSG00000086061	DNAJA1	-0.0889252	0.482557		15.0882	15.0658	15.2359	15.0925
ENSG00000086062	B4GALT1	0.365853	0.00164525		13.1416	13.1763	12.9181	12.6569
ENSG00000086065	CHMP5	-0.042991	0.786761		12.5001	12.4895	12.4776	12.5955
ENSG00000086102	NFX1	0.0723051	0.591357		12.7435	12.7634	12.6563	12.7057
ENSG00000086189	DIMT1	0.0621059	0.737174		11.7734	11.7881	11.8396	11.587
ENSG00000086200	IPO11	-0.314092	0.0297917		11.191	11.2623	11.6855	11.38
ENSG00000086232	EIF2AK1	0.091402	0.441659		14.2656	14.2651	14.2117	14.1352
ENSG00000086289	EPDR1	-0.425947	0.670708		4.8583	4.92453	5.38235	5.14285
ENSG00000086300	SNX10	0.260647	0.051257		11.3171	11.4553	11.1905	11.0623
ENSG00000086475	SEPHS1	-0.190846	0.113143		11.6702	11.712	11.906	11.8575
ENSG00000086504	MRPL28	-0.405956	6.5973e-05		12.1882	12.1019	12.5954	12.5058
ENSG00000086506	HBQ1	-0.659229	0.136503		6.59592	6.21562	7.02274	7.07892
ENSG00000086544	ITPKC	0.211652	0.229599		10.0147	10.0667	9.8235	9.83691
ENSG00000086570	FAT2	-0.472628	0.195458		7.13436	7.09615	7.64025	7.50932
ENSG00000086589	RBM22	0.0920427	0.506861		12.3644	12.2876	12.2674	12.2007
ENSG00000086598	TMED2	0.290393	0.00594323		14.2208	14.2519	14.0391	13.8467
ENSG00000086619	ERO1B ENSG00000086619	0.765347	0.000139292		9.11139	9.18043	8.26989	8.49731
ENSG00000086666	ZFAND6	0.175753	0.13333		12.4564	12.4727	12.2378	12.3383
ENSG00000086712	TXLNG	0.0703873	0.626771		12.2013	12.2478	12.1816	12.1269
ENSG00000086717	PPEF1	2.49421	0.00121986		6.05563	5.72332	4.23924	3.15306
ENSG00000086730	LAT2	0.138398	0.790655		7.17653	7.40962	6.97801	7.32781
ENSG00000086758	HUWE1	0.300378	0.0164195		15.5069	15.4287	15.3207	14.9971
ENSG00000086827	ZW10	-0.0616944	0.746515		10.6812	10.7506	10.8171	10.7378
ENSG00000086848	ALG9	0.0154185	0.950892		9.93707	9.9953	9.89742	10.003
ENSG00000086991	NOX4 ENSG00000086991	0.870614	0.0763687		6.54853	6.83743	5.89661	5.85423
ENSG00000087008	ACOX3	0.00145833	0.99621		9.51014	9.56225	9.71695	9.32724
ENSG00000087053	MTMR2	-0.140168	0.328165		11.6725	11.7044	11.9134	11.7385
ENSG00000087074	PPP1R15A ENSG00000087074	1.03342	7.64149e-15		11.5369	11.5419	10.3109	10.6812
ENSG00000087077	TRIP6	0.318158	0.599601		6.4315	6.63966	6.09815	6.36329
ENSG00000087085	ACHE	0.596152	0.567915		4.8583	5.42845	4.89735	4.36768
ENSG00000087086	FTL	0.254855	0.00458816		15.2025	15.1472	14.9212	14.9194
ENSG00000087087	SRRT	-0.0359864	0.815025		13.8279	13.8245	13.7859	13.9346
ENSG00000087088	BAX	-0.156851	0.211308		11.8278	11.7717	11.9741	11.9389
ENSG00000087095	NLK	0.100024	0.461562		12.3999	12.4623	12.2836	12.3779
ENSG00000087111	PIGS	-0.0150643	0.926211		13.9983	13.9174	14.03	13.9145
ENSG00000087152	ATXN7L3	0.129419	0.275803		13.3748	13.2774	13.2234	13.1712
ENSG00000087157	PGS1	-0.176148	0.213228		11.3492	11.3284	11.4278	11.5966
ENSG00000087191	PSMC5	-0.22537	0.0198738		13.7808	13.7168	13.9575	13.9912
ENSG00000087206	UIMC1	0.0233132	0.904141		11.2515	11.2374	11.1596	11.2802
ENSG00000087245	MMP2	-0.922965	1.44565e-08		8.8401	8.78317	9.77367	9.68218
ENSG00000087250	MT3	-0.801885	0.0173614		6.89011	6.78728	7.54381	7.69118
ENSG00000087253	LPCAT2	0.0865081	0.718021		9.6212	9.7226	9.6365	9.53572
ENSG00000087258	GNAO1	-0.237212	0.0261577		12.4223	12.3676	12.6674	12.5961
ENSG00000087263	OGFOD1	-0.0576172	0.743884		11.3271	11.2777	11.4195	11.2982
ENSG00000087266	SH3BP2	0.167596	0.247117		12.0225	11.9914	11.7169	11.9525
ENSG00000087269	NOP14 ENSG00000087269	-0.10133	0.401522		12.943	12.9228	13.0434	13.025
ENSG00000087274	ADD1	-0.0948473	0.426629		13.7671	13.718	13.8634	13.8113
ENSG00000087299	L2HGDH	-0.0375855	0.842757		11.0314	10.9925	11.0197	11.0787
ENSG00000087301	TXNDC16	0.273212	0.0150561		12.0992	12.1408	11.9011	11.7913
ENSG00000087302	RTRAF	-0.0658571	0.640167		12.4337	12.431	12.5211	12.4748
ENSG00000087338	GMCL1	0.0248525	0.882316		12.272	12.2542	12.2916	12.1829
ENSG00000087365	SF3B2	-0.156809	0.141215		14.6467	14.5789	14.8157	14.7227
ENSG00000087448	KLHL42	0.0301399	0.856117		12.8502	12.8497	12.8955	12.74
ENSG00000087460	GNAS	0.163564	0.127299		16.2254	16.1601	16.092	15.9643
ENSG00000087470	DNM1L	-0.0827018	0.541213		13.3375	13.3621	13.5	13.3618
ENSG00000087495	PHACTR3	-0.485546	0.666441		4.90921	4.43158	4.63461	5.46409
ENSG00000087502	ERGIC2	0.194684	0.141071		11.785	11.8837	11.7122	11.5657
ENSG00000087586	AURKA	-0.0757549	0.598106		11.9582	11.99	12.0578	12.042
ENSG00000087842	PIR	-0.377204	0.00175436		10.8056	10.7693	11.1887	11.1389
ENSG00000087884	AAMDC	-0.205082	0.263383		9.74373	9.70919	9.94468	9.91653
ENSG00000087903	RFX2 ENSG00000087903	-0.0268465	0.9578		7.4154	7.40962	7.36429	7.50932
ENSG00000087995	METTL2A ENSG00000087995	-0.0600079	0.71352		11.5837	11.598	11.6951	11.6053
ENSG00000088035	ALG6	-0.121766	0.53463		10.2831	10.5263	10.5598	10.5029
ENSG00000088038	CNOT3	-0.263856	0.0150295		12.7051	12.5884	12.9596	12.8619
ENSG00000088179	PTPN4	0.323689	0.0177197		11.3248	11.3938	11.1508	10.9128
ENSG00000088205	DDX18	-0.0478356	0.758744		12.9137	12.9148	13.0346	12.8858
ENSG00000088247	KHSRP	-0.210384	0.0733795		15.1136	15.0218	15.3838	15.1656
ENSG00000088256	GNA11	-0.216451	0.0526428		13.5963	13.5242	13.8586	13.6907
ENSG00000088280	ASAP3	0.258879	0.319307		8.7169	8.73438	8.50874	8.42928
ENSG00000088298	EDEM2	-0.0440939	0.848444		9.97938	9.98143	10.0183	10.0303
ENSG00000088305	DNMT3B	-0.221023	0.527801		8.22336	8.40922	8.23705	8.78676
ENSG00000088325	TPX2	-0.245494	0.0275592		13.9578	13.9698	14.3101	14.1008
ENSG00000088356	PDRG1	-0.236165	0.0512454		11.8348	11.8043	11.9752	12.1316
ENSG00000088367	EPB41L1	0.395783	0.00263388		11.111	11.1055	10.81	10.6098
ENSG00000088387	DOCK9	0.387843	0.00282054		10.8511	10.9267	10.5455	10.4584
ENSG00000088448	ANKRD10	0.440921	0.00309112		10.8389	10.9011	10.2686	10.576
ENSG00000088451	TGDS	0.350991	0.225974		8.38497	8.37568	7.89606	8.15975
ENSG00000088538	DOCK3	0.473523	0.00463449		10.1637	10.1936	9.54363	9.8538
ENSG00000088543	C3orf18	-0.278974	0.519485		7.1019	7.1166	7.44045	7.31899
ENSG00000088682	COQ9	-0.0651036	0.73801		10.8904	10.9267	10.8709	11.0696
ENSG00000088726	TMEM40	0.486308	0.0545467		8.44227	8.5361	8.02807	7.99234
ENSG00000088727	KIF9	-0.313109	0.419539		7.94092	7.32427	8.01152	7.93
ENSG00000088766	CRLS1	0.256331	0.0216859		11.9702	11.919	11.6886	11.6889
ENSG00000088808	PPP1R13B	9.49001e-05	0.999414		11.6949	11.69	11.6851	11.6996
ENSG00000088812	ATRN	0.346672	0.00358172		12.1457	12.183	11.9219	11.7064
ENSG00000088827	SIGLEC1	-0.602511	0.431337		5.66923	5.25482	5.48182	6.43033
ENSG00000088832	FKBP1A	-0.464149	1.47409e-07		13.4745	13.4677	13.9775	13.8914
ENSG00000088833	NSFL1C	-0.172291	0.150315		11.8199	11.7992	11.9802	11.9832
ENSG00000088836	SLC4A11	-3.03819	3.83614e-90		8.38946	8.3017	11.1552	11.554
ENSG00000088876	ZNF343	0.238273	0.080659		11.0464	11.0076	10.8353	10.7419
ENSG00000088881	EBF4	0.175458	0.457282		9.47888	9.29477	9.15397	9.27348
ENSG00000088888	MAVS	0.210671	0.0488106		13.4142	13.4204	13.2703	13.1402
ENSG00000088899	LZTS3	0.49543	2.54324e-07		12.6222	12.5686	12.0675	12.1329
ENSG00000088930	XRN2	-0.126925	0.255278		13.4344	13.4355	13.5393	13.5841
ENSG00000088970	KIZ	0.301574	0.0302834		10.6553	10.6759	10.33	10.399
ENSG00000088986	DYNLL1	-0.220235	0.03327		13.1384	13.0671	13.3587	13.2869
ENSG00000088992	TESC	0.133656	0.335272		11.7803	11.6951	11.6459	11.5625
ENSG00000089006	SNX5	0.0543489	0.752207		12.0521	12.1992	12.0061	12.1376
ENSG00000089009	RPL6	-0.280314	0.00234209		15.1205	15.0984	15.4397	15.3381
ENSG00000089022	MAPKAPK5	0.0638478	0.71477		11.9338	11.9663	11.774	11.9905
ENSG00000089048	ESF1	-0.0435711	0.807744		11.2203	11.272	11.3058	11.2739
ENSG00000089050	RBBP9	-0.121226	0.443892		11.1987	11.2508	11.4252	11.2624
ENSG00000089053	ANAPC5	-0.0219596	0.892518		13.6657	13.6341	13.5908	13.7487
ENSG00000089057	SLC23A2	-0.194387	0.078226		12.3128	12.2725	12.5032	12.4706
ENSG00000089060	SLC8B1	-0.338119	0.0184025		10.1597	10.1068	10.4413	10.499
ENSG00000089063	TMEM230	-0.0478416	0.735562		13.1211	13.1051	13.1907	13.1306
ENSG00000089091	DZANK1	-0.0991691	0.810306		7.98905	7.99983	7.88399	8.27367
ENSG00000089094	KDM2B	-0.165187	0.13421		12.8895	12.863	13.0771	13.0048
ENSG00000089101	CFAP61	1.67885	4.16578e-47		11.1426	11.1917	9.51064	9.47747
ENSG00000089123	TASP1	0.165334	0.452884		9.88714	9.94758	9.59081	9.89889
ENSG00000089127	OAS1	-0.562164	2.75323e-09		12.6317	12.4997	13.1301	13.1278
ENSG00000089154	GCN1	0.0975441	0.413439		14.3362	14.2943	14.2627	14.1716
ENSG00000089157	RPLP0	-0.208301	0.0370664		16.1129	16.0706	16.3625	16.2351
ENSG00000089159	PXN	0.137061	0.328448		11.5915	11.4929	11.4147	11.3974
ENSG00000089163	SIRT4	0.602753	0.315146		6.62667	6.1772	5.66227	6.01576
ENSG00000089169	RPH3A	-0.882529	0.362553		4.04467	4.87737	5.48182	5.06059
ENSG00000089177	KIF16B	0.24602	0.523994		7.75163	7.68078	7.47304	7.47797
ENSG00000089195	TRMT6	-0.0812981	0.578912		11.9604	12.0083	12.1105	12.0197
ENSG00000089199	CHGB	0.175779	0.142667		13.1888	13.1517	13.0786	12.9056
ENSG00000089220	PEBP1	-0.402878	8.41313e-06		13.4385	13.3664	13.8321	13.7786
ENSG00000089234	BRAP	-0.0623398	0.702895		11.8438	11.7988	11.9486	11.8158
ENSG00000089248	ERP29	0.0683567	0.607322		13.289	13.2309	13.2163	13.167
ENSG00000089280	FUS	-0.172699	0.0700796		15.3683	15.337	15.5226	15.5283
ENSG00000089289	IGBP1	-0.123479	0.394334		11.3065	11.2473	11.3819	11.4187
ENSG00000089327	FXYD5	-0.0544829	0.918312		7.12362	7.4585	7.37295	7.33657
ENSG00000089335	ZNF302	0.327208	0.017129		11.5119	11.6694	11.1445	11.3784
ENSG00000089351	GRAMD1A	-0.201378	0.0857942		12.1901	12.0881	12.3754	12.306
ENSG00000089356	FXYD3	2.26953	0.000109017		6.53238	6.27141	4.63461	4.0642
ENSG00000089486	CDIP1	0.115849	0.4493		12.4609	12.3119	12.3651	12.1735
ENSG00000089505	CMTM1	0.107454	0.866928		6.75747	6.88588	6.41576	6.97046
ENSG00000089558	KCNH4	-0.642848	3.03662e-06		9.79539	9.81934	10.3813	10.5116
ENSG00000089597	GANAB	-0.0315471	0.839141		15.4924	15.444	15.5794	15.4159
ENSG00000089639	GMIP	-0.652713	1.81457e-10		12.1618	11.9865	12.7679	12.6889
ENSG00000089682	RBM41	0.372037	0.00556262		10.659	10.6981	10.2779	10.337
ENSG00000089685	BIRC5	-0.389861	6.70264e-05		13.6488	13.6208	14.1039	13.9406
ENSG00000089692	LAG3	0.504626	0.446413		6.18522	6.11757	5.54451	5.80455
ENSG00000089693	MLF2	-0.017919	0.906265		13.7376	13.668	13.7201	13.7221
ENSG00000089723	OTUB2	-0.0848028	0.930746		5.51341	5.55372	5.82265	5.36475
ENSG00000089737	DDX24	-0.113437	0.334055		13.7893	13.7351	13.9195	13.8308
ENSG00000089775	ZBTB25	0.122184	0.489704		10.5308	10.6384	10.4351	10.4922
ENSG00000089818	NECAP1	0.103937	0.392454		12.9049	12.8966	12.8112	12.7825
ENSG00000089820	ARHGAP4	-0.513682	5.4835e-05		11.7905	11.633	12.0765	12.3632
ENSG00000089847	ANKRD24	0.155395	0.233758		11.8504	11.7737	11.631	11.6829
ENSG00000089876	DHX32	0.260884	0.593821		7.29613	7.14674	7.1692	6.73882
ENSG00000089902	RCOR1	-0.110397	0.388183		12.9935	12.9825	13.1638	13.0299
ENSG00000089916	GPATCH2L	0.401849	2.37963e-05		12.6924	12.6872	12.3084	12.2679
ENSG00000090006	LTBP4	-0.0355362	0.814353		13.4806	13.3701	13.4443	13.4793
ENSG00000090013	BLVRB	0.420188	0.32533		7.25736	7.19562	6.872	6.76503
ENSG00000090020	SLC9A1	0.0489307	0.794371		12.2988	12.2159	12.3302	12.0767
ENSG00000090054	SPTLC1	0.166443	0.17406		12.108	12.0842	11.9706	11.888
ENSG00000090060	PAPOLA	0.0626399	0.621951		14.4617	14.4521	14.428	14.3597
ENSG00000090061	CCNK	-0.108025	0.553491		10.6223	10.6716	10.8423	10.6622
ENSG00000090097	PCBP4	0.14483	0.237873		12.9898	12.948	12.7545	12.8908
ENSG00000090238	YPEL3	0.438848	2.50269e-05		12.5663	12.4702	12.0179	12.1404
ENSG00000090263	MRPS33	-0.278284	0.0114392		11.8552	11.8855	12.1942	12.1014
ENSG00000090266	NDUFB2	-0.209322	0.051859		12.682	12.6032	12.8794	12.8246
ENSG00000090273	NUDC	-0.336443	0.000530953		13.5126	13.4338	13.8636	13.7545
ENSG00000090316	MAEA	-0.160954	0.143841		12.6778	12.655	12.8374	12.8172
ENSG00000090339	ICAM1	0.0474376	0.963529		5.51341	5.7757	5.03472	6.01576
ENSG00000090372	STRN4	-0.260284	0.00583496		13.5475	13.4891	13.7703	13.7871
ENSG00000090382	LYZ	-0.511288	0.349588		6.93994	6.86186	6.61879	7.90074
ENSG00000090432	MUL1	0.0379089	0.849773		11.8315	11.7204	11.8551	11.6129
ENSG00000090447	TFAP4	-0.339878	0.00232328		11.3012	11.2674	11.6179	11.6295
ENSG00000090470	PDCD7	0.082086	0.627734		11.4595	11.3235	11.2628	11.3576
ENSG00000090487	SPG21 ENSG00000090487	0.0937458	0.52228		12.0683	12.0705	12.0405	11.908
ENSG00000090520	DNAJB11	-0.00293454	0.986784		12.1226	12.0702	12.157	12.0397
ENSG00000090530	P3H2	1.67392	2.11186e-12		8.63608	8.58462	6.96661	6.97046
ENSG00000090554	FLT3LG	0.178618	0.717035		7.26715	7.30658	6.94353	7.26491
ENSG00000090565	RAB11FIP3	0.293769	0.00182429		14.1927	14.0981	13.834	13.8707
ENSG00000090581	GNPTG	0.108144	0.588392		10.957	10.7981	10.6302	10.9003
ENSG00000090612	ZNF268	-0.00983908	0.958835		11.8107	11.7713	11.88	11.7173
ENSG00000090615	GOLGA3	0.899065	7.97026e-26		13.3174	13.3245	12.3955	12.4488
ENSG00000090621	PABPC4	-0.139761	0.285299		12.5865	12.5431	12.6195	12.7849
ENSG00000090661	CERS4	0.00291678	0.996167		6.95213	6.86186	6.88417	6.92469
ENSG00000090674	MCOLN1	0.120996	0.444718		11.8885	11.6917	11.7305	11.612
ENSG00000090686	USP48	-0.0634481	0.654597		12.6801	12.7386	12.7416	12.804
ENSG00000090776	EFNB1	-0.474471	7.09388e-05		11.5625	11.4068	12.0497	11.8655
ENSG00000090857	PDPR	0.1199	0.378622		12.5367	12.5672	12.5123	12.3475
ENSG00000090861	AARS1	0.166033	0.129688		13.8051	13.7869	13.6878	13.5699
ENSG00000090863	GLG1	0.314213	0.00537183		13.3178	13.3199	13.1147	12.8858
ENSG00000090889	KIF4A	-0.303317	0.00719812		11.841	11.8978	12.2393	12.103
ENSG00000090905	TNRC6A	0.237867	0.0574057		12.9478	13.0515	12.6427	12.8738
ENSG00000090924	PLEKHG2	-0.150659	0.2993		11.0379	10.9897	11.1407	11.1875
ENSG00000090932	DLL3	0.0579589	0.762638		12.9438	12.7193	12.8968	12.6483
ENSG00000090971	NAT14	-0.177654	0.170019		11.6181	11.5635	11.7139	11.8209
ENSG00000090975	PITPNM2	-0.19689	0.0923829		12.0429	11.9631	12.1723	12.2275
ENSG00000090989	EXOC1	0.0831756	0.633641		10.8641	10.8811	10.758	10.8205
ENSG00000091009	RBM27	0.111239	0.530976		11.7276	11.7291	11.7613	11.4574
ENSG00000091010	POU4F3	0.0529911	0.751941		15.3574	15.2067	15.3389	15.1144
ENSG00000091039	OSBPL8	0.0580274	0.769435		12.6404	12.7128	12.7812	12.4366
ENSG00000091073	DTX2 ENSG00000091073	-0.142768	0.544803		9.62881	9.4296	9.77039	9.57143
ENSG00000091106	NLRC4	0.141837	0.877468		5.63938	5.72332	5.74469	5.33006
ENSG00000091127	PUS7	-0.116317	0.448802		11.3171	11.3507	11.3776	11.5193
ENSG00000091129	NRCAM	0.504479	4.77694e-08		13.5367	13.55	13.0996	12.976
ENSG00000091136	LAMB1	-0.483946	8.73344e-07		12.5638	12.6145	12.9999	13.1427
ENSG00000091140	DLD	-0.157227	0.204532		12.1226	12.2212	12.3608	12.2985
ENSG00000091157	WDR7	0.0869242	0.654225		12.0447	12.0052	12.1053	11.7493
ENSG00000091164	TXNL1	-0.0281435	0.864586		12.3996	12.3491	12.4502	12.3535
ENSG00000091317	CMTM6	0.280689	0.0502416		11.0493	11.108	10.9041	10.6855
ENSG00000091409	ITGA6	0.15581	0.297794		11.9094	11.887	11.8578	11.6174
ENSG00000091428	RAPGEF4	0.0109603	0.976874		8.69167	8.89985	8.63655	8.92685
ENSG00000091436	MAP3K20	0.267688	0.0140084		12.5395	12.6181	12.3646	12.2572
ENSG00000091483	FH	-0.290657	0.00629207		12.1142	12.1048	12.4497	12.3484
ENSG00000091490	SEL1L3	0.100102	0.383578		13.8337	13.8236	13.7162	13.7409
ENSG00000091527	CDV3	0.178881	0.100635		13.4701	13.4621	13.3441	13.2282
ENSG00000091536	MYO15A	0.136435	0.840804		11.2051	11.2811	10.692	11.4295
ENSG00000091542	ALKBH5	0.0648639	0.684413		12.8114	12.7008	12.7722	12.6077
ENSG00000091592	NLRP1	0.95233	0.00126605		7.97717	7.99983	7.18895	6.91302
ENSG00000091622	PITPNM3	-0.545506	0.42333		5.6089	5.6125	5.84773	6.34603
ENSG00000091640	SPAG7	0.0680295	0.714417		10.8356	10.8208	10.7093	10.8096
ENSG00000091651	ORC6	-0.318564	0.0796513		9.74373	9.64024	9.87777	10.1307
ENSG00000091656	ZFHX4	0.390135	0.00035132		12.1862	12.195	11.8762	11.7215
ENSG00000091664	SLC17A6	0.00111487	0.996167		11.5278	11.556	11.7024	11.3592
ENSG00000091732	ZC3HC1	-0.118102	0.477587		10.8248	10.7108	10.8981	10.875
ENSG00000091947	TMEM101	-0.148962	0.296947		11.4233	11.3097	11.5541	11.4773
ENSG00000091972	CD200	0.0106982	0.963383		10.2452	10.2316	10.2142	10.2411
ENSG00000091986	CCDC80	-1.22455	0.122595		4.44048	4.49543	5.54451	5.52671
ENSG00000092010	PSME1	-0.379648	2.94653e-05		13.0353	12.995	13.4114	13.3778
ENSG00000092020	PPP2R3C	-0.0483045	0.84596		9.78009	9.96461	9.88385	9.96256
ENSG00000092036	HAUS4	-0.408475	0.00696751		9.86313	9.98699	10.2663	10.398
ENSG00000092051	JPH4	-1.16275	0.342318		4.29492	3.43781	4.16136	5.33006
ENSG00000092068	SLC7A8	-0.138484	0.90034		5.30107	4.92453	5.03472	5.43173
ENSG00000092094	OSGEP	-0.158543	0.538291		10.0132	10.1546	9.94903	10.4882
ENSG00000092096	SLC22A17	0.463926	0.000262647		10.8801	10.7917	10.3716	10.3758
ENSG00000092098	RNF31	-0.0702577	0.64501		11.6757	11.6716	11.7309	11.7566
ENSG00000092108	SCFD1	0.234471	0.032722		12.1246	12.1554	11.9052	11.9065
ENSG00000092140	G2E3	-0.065511	0.692377		11.8203	11.9095	12.0006	11.8583
ENSG00000092148	HECTD1	0.161904	0.19343		13.7853	13.7798	13.7212	13.5127
ENSG00000092199	HNRNPC	-0.16917	0.103919		15.6731	15.6477	15.8896	15.767
ENSG00000092200	RPGRIP1	-0.671317	0.478874		4.63452	4.72587	5.19963	5.33006
ENSG00000092201	SUPT16H	-0.250159	0.00981896		14.9049	14.9097	15.2193	15.0929
ENSG00000092203	TOX4	0.0881783	0.543861		12.7294	12.6806	12.6974	12.532
ENSG00000092208	GEMIN2	-0.0532787	0.814199		10.0562	10.0719	10.0565	10.1754
ENSG00000092295	TGM1	0.735147	0.277452		6.32303	6.77447	5.03472	6.3972
ENSG00000092330	TINF2	0.125001	0.33827		12.2134	12.1511	12.019	12.0953
ENSG00000092421	SEMA6A	-0.0618167	0.658044		13.1209	13.08	13.2059	13.1175
ENSG00000092439	TRPM7	0.142147	0.384976		12.3169	12.465	12.0949	12.3916
ENSG00000092445	TYRO3 ENSG00000092445	0.0651429	0.748152		10.8576	10.8185	10.8785	10.6596
ENSG00000092470	WDR76	-0.161662	0.18466		12.0913	12.1045	12.3061	12.2112
ENSG00000092531	SNAP23	-0.157836	0.385746		10.271	10.3125	10.3444	10.547
ENSG00000092621	PHGDH	-0.23966	0.029642		12.8724	12.8981	13.2025	13.0428
ENSG00000092758	COL9A3	0.959178	0.0013189		7.91001	7.97764	6.88417	7.12012
ENSG00000092820	EZR	-0.210223	0.0665213		14.6791	14.634	14.9688	14.7574
ENSG00000092841	MYL6	0.00725236	0.962537		14.266	14.2147	14.2018	14.2642
ENSG00000092847	AGO1	-0.0896434	0.528469		13.9873	13.9439	14.1535	13.9501
ENSG00000092850	TEKT2	-0.0103178	0.982829		8.0918	8.2701	7.80936	8.49731
ENSG00000092853	CLSPN	-0.200026	0.0738453		12.463	12.4184	12.6868	12.5932
ENSG00000092871	RFFL	0.292948	0.0727388		10.0449	10.0535	9.77367	9.74113
ENSG00000092929	UNC13D	0.256874	0.598955		7.55783	7.68078	6.89624	7.72496
ENSG00000092931	MFSD11	0.270055	0.0253208		11.6008	11.5654	11.2599	11.3651
ENSG00000092964	DPYSL2	-0.273384	0.0256799		11.9773	11.8892	12.2993	12.1084
ENSG00000092969	TGFB2	1.47284	5.77989e-09		8.45518	8.59922	7.2372	6.91302
ENSG00000092978	GPATCH2	-0.0320797	0.878086		10.6099	10.7091	10.7397	10.6438
ENSG00000093000	NUP50	-0.214332	0.0420084		13.5753	13.5678	13.8527	13.7157
ENSG00000093009	CDC45	-0.398541	0.0027228		10.9705	10.9737	11.2387	11.4902
ENSG00000093010	COMT	0.129877	0.350106		12.7033	12.5005	12.4873	12.4636
ENSG00000093072	ADA2	0.175637	0.78561		6.4315	6.7485	6.48133	6.38034
ENSG00000093144	ECHDC1	-0.184534	0.127995		11.6753	11.7358	11.8884	11.8921
ENSG00000093167	LRRFIP2	0.117142	0.537039		10.5358	10.6134	10.3575	10.5527
ENSG00000093183	SEC22C	0.0228358	0.90117		11.552	11.4792	11.5248	11.4609
ENSG00000093217	XYLB	0.00670912	0.979877		9.94776	10.024	10.0712	9.88252
ENSG00000094631	HDAC6	0.00118555	0.99521		12.0318	12.0137	11.9157	12.1202
ENSG00000094804	CDC6	-0.34621	0.00107707		11.7531	11.7837	12.153	12.0748
ENSG00000094841	UPRT ENSG00000094841	0.00877821	0.979006		9.26832	9.0536	9.19118	9.11947
ENSG00000094880	CDC23	-0.0654927	0.668738		11.7488	11.755	11.8294	11.8052
ENSG00000094914	AAAS	-0.268879	0.0155202		11.7008	11.6436	11.9355	11.9465
ENSG00000094916	CBX5	0.0302044	0.880643		15.0522	15.0103	15.1739	14.805
ENSG00000094975	SUCO	0.430654	2.1759e-05		13.6168	13.65	13.2952	13.1046
ENSG00000095002	MSH2	-0.289785	0.00252442		12.8939	12.904	13.2151	13.1617
ENSG00000095015	MAP3K1	0.135262	0.389066		11.3549	11.3475	11.3098	11.1161
ENSG00000095059	DHPS	-0.439236	3.82563e-06		12.3012	12.2539	12.6931	12.7398
ENSG00000095066	HOOK2	0.0405033	0.837574		12.0472	12.0014	11.8407	12.1142
ENSG00000095139	ARCN1	0.524536	1.19523e-07		14.2935	14.2873	13.8672	13.6572
ENSG00000095203	EPB41L4B	0.203885	0.0970481		11.8422	11.7781	11.6463	11.5662
ENSG00000095209	TMEM38B	0.250682	0.044011		12.0181	12.032	11.8686	11.6743
ENSG00000095261	PSMD5	-0.0332536	0.83382		12.3744	12.431	12.4561	12.4161
ENSG00000095303	PTGS1	-1.35815	5.45025e-15		8.55847	8.34567	9.90938	9.68904
ENSG00000095319	NUP188	-0.252093	0.011725		13.6704	13.6184	13.9511	13.8401
ENSG00000095321	CRAT	-0.113417	0.428872		11.8536	11.73	11.9363	11.8757
ENSG00000095370	SH2D3C	1.74071	1.39747e-37		11.2366	11.0527	9.54555	9.26661
ENSG00000095380	NANS	0.160445	0.224706		11.8641	11.8463	11.7568	11.6304
ENSG00000095383	TBC1D2	-0.278395	0.131889		9.61546	9.51873	9.92419	9.7608
ENSG00000095397	WHRN	0.323393	0.408651		7.54983	7.53646	7.18895	7.26491
ENSG00000095485	CWF19L1	-0.064046	0.777341		9.94624	9.89971	9.95769	10.0154
ENSG00000095539	SEMA4G	-0.112213	0.547416		10.2088	10.2868	10.3716	10.349
ENSG00000095564	BTAF1	0.248494	0.0514533		11.4456	11.564	11.2148	11.2999
ENSG00000095574	IKZF5	0.297481	0.0484347		10.3526	10.3301	10.0738	10.0154
ENSG00000095627	TDRD1	-0.14893	0.835368		6.12188	6.21562	6.25634	6.36329
ENSG00000095637	SORBS1	0.704512	6.41862e-12		11.7531	11.7415	11.0231	11.0643
ENSG00000095713	CRTAC1	0.556909	4.28059e-05		11.3974	11.3174	10.9497	10.6376
ENSG00000095752	IL11	0.401719	0.694481		5.37537	5.0991	4.99036	4.78125
ENSG00000095787	WAC	0.208361	0.0359581		13.3577	13.3516	13.1586	13.1341
ENSG00000095794	CREM	0.166589	0.501566		9.08672	9.17557	8.98059	8.95274
ENSG00000095906	NUBP2	-0.435854	3.52551e-06		12.5977	12.5217	13.015	12.9762
ENSG00000095951	HIVEP1	0.394917	0.00743243		10.5124	10.5944	10.2546	10.0597
ENSG00000096006	CRISP3	-0.100883	0.853793		7.0347	6.95565	7.0446	7.14028
ENSG00000096060	FKBP5	-0.138965	0.307651		12.6575	12.6366	12.8859	12.6786
ENSG00000096063	SRPK1	-0.0678514	0.605637		12.968	12.9738	13.0378	13.0396
ENSG00000096070	BRPF3	0.828355	1.26565e-23		13.8897	13.8435	13.0429	13.0344
ENSG00000096080	MRPS18A	-0.319458	0.0254303		10.4503	10.4006	10.8243	10.6596
ENSG00000096092	TMEM14A	-0.0994063	0.55476		10.7552	10.7366	10.864	10.826
ENSG00000096093	EFHC1	0.0802032	0.703558		10.8552	10.8967	10.6374	10.9389
ENSG00000096384	HSP90AB1	0.185517	0.0682928		16.8	16.7864	16.6713	16.5412
ENSG00000096401	CDC5L	-0.068055	0.644253		12.7812	12.7984	12.9291	12.7829
ENSG00000096433	ITPR3	-0.250099	0.0162719		13.5654	13.4743	13.8293	13.7094
ENSG00000096654	ZNF184	0.205297	0.186427		10.7084	10.7596	10.6019	10.4534
ENSG00000096696	DSP	0.871979	0.0229711		7.36157	7.44239	6.7838	6.29297
ENSG00000096717	SIRT1	0.221673	0.153393		11.5445	11.4856	11.4387	11.1332
ENSG00000096746	HNRNPH3	0.0310878	0.829384		13.8032	13.855	13.7836	13.8128
ENSG00000096872	IFT74	0.00394501	0.98555		10.6309	10.6716	10.6886	10.6053
ENSG00000096968	JAK2	0.554524	0.00205063		9.61546	9.74083	9.24172	9.00591
ENSG00000096996	IL12RB1	0.779573	0.368339		5.54595	5.29126	4.74551	4.72895
ENSG00000097007	ABL1	-0.0503246	0.744129		13.3679	13.2735	13.4405	13.2996
ENSG00000097021	ACOT7	-0.432713	4.55358e-05		13.3433	13.1967	13.7906	13.6127
ENSG00000097033	SH3GLB1	0.339151	0.000927056		13.0717	13.0464	12.7907	12.6459
ENSG00000097046	CDC7	-0.111934	0.533639		11.1192	11.2121	11.147	11.3984
ENSG00000097096	SYDE2	0.125074	0.471172		10.7048	10.7049	10.6508	10.5058
ENSG00000099139	PCSK5	0.203626	0.797183		5.96228	6.11757	6.03405	5.64434
ENSG00000099194	SCD	-0.370181	0.000804285		13.0598	13.0677	13.5461	13.312
ENSG00000099203	TMED1	-0.0825923	0.693721		10.2831	10.1422	10.3411	10.2504
ENSG00000099204	ABLIM1	-0.607717	1.55404e-05		10.239	10.1384	10.9138	10.6665
ENSG00000099219	ERMP1	0.015935	0.943299		11.4477	11.5176	11.6069	11.3127
ENSG00000099246	RAB18	0.338179	0.00256584		12.0272	12.0767	11.7814	11.6442
ENSG00000099250	NRP1	-1.19798	5.17328e-25		10.2939	10.162	11.4898	11.3559
ENSG00000099251	HSD17B7P2	0.414138	0.436899		6.82532	7.04372	6.17941	6.82855
ENSG00000099256	PRTFDC1	-0.516305	5.5857e-05		10.1793	10.1608	10.6711	10.6983
ENSG00000099282	TSPAN15	-0.135329	0.587939		9.06724	9.07987	9.17393	9.24116
ENSG00000099284	MACROH2A2	-0.0910701	0.535137		12.6059	12.5224	12.7345	12.5725
ENSG00000099290	WASHC2A	0.350762	0.0106986		10.5649	10.5935	10.2346	10.2246
ENSG00000099308	MAST3	0.00318732	0.987158		11.4342	11.3312	11.4505	11.3066
ENSG00000099326	MZF1	0.175936	0.301984		11.1624	11.0521	10.7899	11.0623
ENSG00000099330	OCEL1	0.317072	0.190839		9.00424	8.85187	8.52438	8.70111
ENSG00000099331	MYO9B	0.014846	0.92796		12.782	12.7143	12.7485	12.7188
ENSG00000099337	KCNK6	1.50931	9.88319e-09		8.34854	8.26553	6.77074	6.88938
ENSG00000099338	CATSPERG	0.450459	0.530607		5.96228	6.11757	5.41627	5.80455
ENSG00000099341	PSMD8	-0.311713	0.00132945		13.2017	13.1349	13.5223	13.4369
ENSG00000099364	FBXL19	0.0395593	0.814106		12.5448	12.4565	12.5313	12.3887
ENSG00000099377	HSD3B7	-0.0906434	0.694549		10.0392	9.8209	9.96631	10.0794
ENSG00000099381	SETD1A	0.018537	0.911934		12.9151	12.843	12.9194	12.8
ENSG00000099385	BCL7C	-0.227617	0.182182		10.1689	10.0008	10.3553	10.2711
ENSG00000099622	CIRBP	-0.255558	0.00424497		14.4255	14.4204	14.6832	14.6737
ENSG00000099624	ATP5F1D	-0.439236	7.0396e-05		12.3932	12.2106	12.8076	12.6767
ENSG00000099625	CBARP	0.433129	0.0412963		9.32098	9.13103	8.68953	8.90049
ENSG00000099715	PCDH11Y	0.56922	0.138102		7.47576	7.51351	7.13904	6.71212
ENSG00000099769	IGFALS	0.304635	0.723924		5.66923	5.66897	5.44942	5.33006
ENSG00000099783	HNRNPM	-0.294106	0.00351768		15.2357	15.1614	15.5731	15.4084
ENSG00000099785	MARCHF2	0.0960699	0.699255		9.6865	9.4955	9.53594	9.45952
ENSG00000099795	NDUFB7	-0.415819	0.000208379		11.9464	11.7749	12.3274	12.2278
ENSG00000099797	TECR	-0.526572	1.01643e-07		13.0451	12.9565	13.6074	13.4436
ENSG00000099800	TIMM13	-0.497426	3.44676e-06		12.6721	12.4973	13.1564	13.0086
ENSG00000099804	CDC34	0.00274882	0.987069		13.3529	13.1941	13.2969	13.2484
ENSG00000099810	MTAP	-0.233748	0.0417012		11.7089	11.7611	11.9988	11.9382
ENSG00000099812	MISP	-0.0710027	0.691387		12.3172	12.2452	12.4818	12.2106
ENSG00000099814	CEP170B	0.0996108	0.478291		12.6668	12.5167	12.4695	12.5181
ENSG00000099817	POLR2E ENSG00000099817	-0.544494	6.18205e-08		13.1795	13.0301	13.7212	13.5772
ENSG00000099821	POLRMT	-0.198255	0.0639016		13.1633	13.0514	13.3056	13.3076
ENSG00000099822	HCN2 ENSG00000099822	-0.101434	0.500959		12.7281	12.5893	12.8493	12.6684
ENSG00000099834	CDHR5	-0.303768	0.791099		5.22272	4.55659	5.51351	4.78125
ENSG00000099840	IZUMO4	0.334365	0.759654		5.26243	5.74975	4.31312	5.77906
ENSG00000099849	RASSF7	-0.102297	0.583254		10.9494	10.8736	10.8891	11.1288
ENSG00000099860	GADD45B	1.55266	1.22054e-12		8.80356	8.91744	7.35557	7.31011
ENSG00000099864	PALM	-0.193138	0.100635		12.8293	12.7078	13.0198	12.9034
ENSG00000099866	MADCAM1	0.178115	0.663071		7.89745	7.65305	7.55907	7.64958
ENSG00000099875	MKNK2	0.114296	0.355506		12.9529	12.86	12.807	12.7787
ENSG00000099889	ARVCF ENSG00000099889	0.940157	1.82934e-16		12.6383	12.5642	11.5067	11.8028
ENSG00000099899	TRMT2A	-0.14332	0.298611		12.2478	12.2507	12.2902	12.4879
ENSG00000099901	RANBP1	-0.541815	2.05159e-10		13.3209	13.2722	13.8415	13.8352
ENSG00000099904	ZDHHC8	0.0820774	0.690781		11.568	11.5056	11.2645	11.6233
ENSG00000099910	KLHL22	-0.101579	0.521829		11.5125	11.3932	11.4993	11.6093
ENSG00000099917	MED15	0.0497036	0.746906		12.5734	12.4909	12.5211	12.444
ENSG00000099940	SNAP29	0.107317	0.453712		11.7496	11.7103	11.6614	11.5833
ENSG00000099942	CRKL	-0.0477733	0.783839		13.6619	13.5975	13.7986	13.5461
ENSG00000099949	LZTR1 ENSG00000099949	-0.0467996	0.797693		12.144	12.055	12.0365	12.2494
ENSG00000099953	MMP11	-0.819265	9.36413e-07		8.91363	8.78317	9.68252	9.64384
ENSG00000099954	CECR2	0.218884	0.133638		12.2841	12.2522	12.1984	11.8835
ENSG00000099956	SMARCB1	-0.266858	0.0075202		13.2982	13.2013	13.547	13.4869
ENSG00000099957	P2RX6	0.121365	0.796277		7.69472	7.94371	7.4155	7.94727
ENSG00000099958	DERL3	-0.736105	0.0933166		6.22596	6.59663	6.92008	7.31899
ENSG00000099960	SLC7A4	-0.344671	0.022896		10.4385	10.4488	10.9153	10.6473
ENSG00000099968	BCL2L13	0.0276395	0.878011		12.7358	12.675	12.7812	12.5671
ENSG00000099974	DDTL	0.0284497	0.956211		7.37974	7.37608	7.30214	7.39648
ENSG00000099977	DDT	-0.490103	0.000121837		10.2575	10.3268	10.8052	10.7575
ENSG00000099991	CABIN1	-0.200699	0.0757066		13.078	12.9752	13.2855	13.1683
ENSG00000099992	TBC1D10A	-0.13654	0.400168		10.5787	10.6197	10.7084	10.7624
ENSG00000099994	SUSD2	-0.801489	0.364338		4.21623	5.3268	5.48182	5.69975
ENSG00000099995	SF3A1	-0.205896	0.118761		13.9718	13.9155	14.2885	13.9963
ENSG00000099999	RNF215	0.357772	0.0840807		9.4032	9.53781	8.97491	9.24582
ENSG00000100003	SEC14L2	0.0488188	0.842039		9.76116	9.75231	9.71695	9.69927
ENSG00000100014	SPECC1L	-0.139449	0.275714		12.6596	12.5656	12.8133	12.6893
ENSG00000100023	PPIL2	-0.215143	0.0589149		12.209	12.1502	12.3443	12.4435
ENSG00000100027	YPEL1	-0.048472	0.814296		10.7386	10.7996	10.7237	10.9062
ENSG00000100028	SNRPD3	-0.349114	0.000120513		13.1189	13.0926	13.467	13.4425
ENSG00000100029	PES1	-0.391659	3.72058e-05		13.2178	13.1616	13.6361	13.5247
ENSG00000100030	MAPK1	-0.0790041	0.583473		13.4863	13.452	13.638	13.4524
ENSG00000100031	GGT1	0.347172	0.384365		7.65052	7.85521	7.12885	7.6566
ENSG00000100034	PPM1F	-0.049126	0.810208		10.7921	10.6286	10.7638	10.7591
ENSG00000100036	SLC35E4	-0.282458	0.146009		9.88556	9.62069	10.1451	9.92673
ENSG00000100038	TOP3B	-0.35726	0.541671		6.14331	6.89775	6.66184	7.13023
ENSG00000100056	ESS2	-0.184556	0.195136		11.0822	10.9568	11.2256	11.1839
ENSG00000100058	CRYBB2P1	-0.350947	0.015228		10.2075	10.2857	10.5223	10.6683
ENSG00000100060	MFNG	-0.355416	9.85679e-05		13.853	13.7671	14.1908	14.1407
ENSG00000100065	CARD10	-0.173344	0.330365		10.1184	10.1359	10.376	10.2199
ENSG00000100068	LRP5L	0.479118	0.0869778		9.52654	9.64553	8.62209	9.47548
ENSG00000100075	SLC25A1	-0.498256	1.10587e-06		12.6343	12.489	13.12	13.0002
ENSG00000100077	GRK3	0.481483	2.89329e-06		11.8953	11.893	11.4345	11.3916
ENSG00000100083	GGA1	-0.0661232	0.658044		12.1677	12.0958	12.1723	12.2237
ENSG00000100084	HIRA	-0.196032	0.140141		11.297	11.2103	11.4903	11.4083
ENSG00000100092	SH3BP1	-0.375715	0.0015405		10.9085	10.9187	11.3266	11.2497
ENSG00000100095	SEZ6L	0.465177	2.38642e-06		13.5922	13.5785	13.2054	13.03
ENSG00000100097	LGALS1	-0.0589667	0.849867		9.43395	9.11841	9.22028	9.4555
ENSG00000100099	HPS4	0.0172294	0.930936		12.0909	12.176	11.9967	12.2278
ENSG00000100100	PIK3IP1	0.798572	2.24568e-06		9.57267	9.61171	8.75727	8.84013
ENSG00000100104	SRRD	-0.116825	0.537039		10.3305	10.4387	10.5749	10.4259
ENSG00000100105	PATZ1	-0.107864	0.462882		13.0951	13.0161	13.2712	13.048
ENSG00000100106	TRIOBP	0.269529	0.010416		12.6881	12.6143	12.3454	12.4182
ENSG00000100109	TFIP11	-0.0510051	0.774483		11.6376	11.603	11.7526	11.5852
ENSG00000100116	GCAT	-0.308326	0.032836		10.4144	10.2991	10.7161	10.6125
ENSG00000100124	ANKRD54	-0.129911	0.348627		11.9403	11.8754	11.9663	12.1062
ENSG00000100129	EIF3L	-0.205735	0.0739764		13.381	13.3862	13.6806	13.4918
ENSG00000100138	SNU13 ENSG00000100138	-0.0620448	0.65986		13.3279	13.2885	13.4262	13.3123
ENSG00000100139	MICALL1	1.04503	3.81418e-28		12.7418	12.7335	11.763	11.6206
ENSG00000100147	CCDC134 ENSG00000100147	0.197219	0.400623		9.13832	9.19973	8.97775	8.96974
ENSG00000100150	DEPDC5	0.237265	0.0713466		11.1063	11.1068	10.8415	10.8973
ENSG00000100151	PICK1	0.0329287	0.85724		11.6674	11.6138	11.5388	11.6739
ENSG00000100154	TTC28	-0.198265	0.107298		12.6512	12.5866	12.909	12.7196
ENSG00000100156	SLC16A8 ENSG00000100156	-0.0356251	0.948986		7.20737	7.19562	7.0446	7.40484
ENSG00000100162	CENPM	-0.479585	8.57453e-05		10.5915	10.4964	11.0313	11.0146
ENSG00000100167	SEPTIN3	-0.333964	0.000491838		12.7827	12.7147	13.0965	13.069
ENSG00000100181	TPTEP1	-0.0441046	0.779701		12.1016	12.1048	12.1199	12.1741
ENSG00000100196	KDELR3	2.39768	2.1851e-12		7.86558	7.89126	5.82265	5.29451
ENSG00000100197	CYP2D6	0.0661159	0.898277		7.31513	7.50578	7.19873	7.48587
ENSG00000100201	DDX17	0.156646	0.43959		14.5251	14.6707	14.1373	14.6953
ENSG00000100206	DMC1	-0.207068	0.415604		8.99837	9.20928	9.14893	9.46153
ENSG00000100207	TCF20	0.14004	0.22676		13.2743	13.2317	13.1586	13.0662
ENSG00000100209	HSCB	0.0590356	0.863236		8.70614	8.95199	8.6473	8.89457
ENSG00000100211	CBY1	-0.152674	0.350584		10.4	10.4151	10.5417	10.5778
ENSG00000100216	TOMM22	-0.387542	0.000464184		11.9896	12.0161	12.4786	12.296
ENSG00000100219	XBP1	0.654789	2.95936e-10		13.0584	13.0803	12.523	12.2982
ENSG00000100220	RTCB	0.00201766	0.991191		12.3834	12.3096	12.4363	12.2474
ENSG00000100221	JOSD1	0.241215	0.0162676		12.8634	12.848	12.6149	12.6143
ENSG00000100225	FBXO7	0.174003	0.151125		12.61	12.535	12.4607	12.3348
ENSG00000100226	GTPBP1	-0.117731	0.432544		13.2481	13.2218	13.4823	13.2103
ENSG00000100227	POLDIP3	-0.085538	0.50911		13.8791	13.8153	13.9886	13.8753
ENSG00000100228	RAB36	-0.649303	6.30503e-09		10.6655	10.6269	11.3149	11.2733
ENSG00000100234	TIMP3	-0.988865	0.0888094		5.66923	5.13964	6.44892	6.23789
ENSG00000100239	PPP6R2	-0.0585754	0.695259		12.6371	12.5762	12.6129	12.7162
ENSG00000100241	SBF1	-0.208606	0.0313271		14.7803	14.6887	14.9445	14.9431
ENSG00000100242	SUN2	-0.0812378	0.526514		15.1414	15.0368	15.2157	15.1254
ENSG00000100243	CYB5R3	-0.375546	0.000203908		13.5458	13.476	13.9691	13.7994
ENSG00000100246	DNAL4	-0.0359554	0.851285		11.0414	11.0083	11.0155	11.1046
ENSG00000100258	LMF2	-0.350767	7.5039e-05		14.2828	14.2168	14.5774	14.6239
ENSG00000100263	RHBDD3	0.10262	0.599922		11.5247	11.4094	11.1887	11.5232
ENSG00000100266	PACSIN2	0.251586	0.00859816		13.607	13.579	13.3163	13.3664
ENSG00000100271	TTLL1	0.0238418	0.931739		9.45552	9.52257	9.41741	9.5127
ENSG00000100280	AP1B1	-0.193768	0.089148		13.5444	13.4625	13.7734	13.6179
ENSG00000100281	HMGXB4	0.0996161	0.436729		12.4773	12.4853	12.3944	12.3691
ENSG00000100284	TOM1	0.268033	0.0208667		12.1206	12.034	11.8667	11.7513
ENSG00000100285	NEFH	-0.327603	0.00187401		15.475	15.3941	15.8645	15.6531
ENSG00000100288	CHKB	0.497535	0.391621		7.02319	7.36758	5.94389	7.22769
ENSG00000100290	BIK	-2.03603	4.21508e-77		11.2303	10.9897	13.2442	13.0467
ENSG00000100292	HMOX1	0.541746	0.0118632		9.15687	8.97738	8.63295	8.42518
ENSG00000100294	MCAT	-0.488685	2.37348e-05		11.2904	11.2151	11.8239	11.6534
ENSG00000100296	THOC5	-0.0603512	0.704181		11.7764	11.8336	11.8278	11.9025
ENSG00000100297	MCM5	-0.513607	2.47564e-08		13.3816	13.2565	13.8606	13.8064
ENSG00000100299	ARSA	0.358406	0.0526428		9.76634	9.76694	9.27907	9.53
ENSG00000100300	TSPO	-0.0393445	0.809174		12.2814	12.1744	12.275	12.2613
ENSG00000100302	RASD2	-0.845463	4.87837e-18		13.6935	13.58	14.5818	14.3772
ENSG00000100304	TTLL12	-0.660005	2.72455e-11		13.5112	13.4013	14.2106	14.0171
ENSG00000100307	CBX7	0.470169	0.000240781		11.0242	11.0178	10.4627	10.6358
ENSG00000100311	PDGFB	0.371599	0.0845734		9.24622	9.12094	8.90794	8.71798
ENSG00000100314	CABP7 ENSG00000100314	-0.614724	1.03282e-11		13.3536	13.2545	13.8714	13.9657
ENSG00000100316	RPL3	-0.17094	0.100943		16.1921	16.1555	16.407	16.2798
ENSG00000100319	ZMAT5	-0.163731	0.349449		10.1265	10.1948	10.3673	10.2802
ENSG00000100320	RBFOX2	0.221965	0.0198144		15.3846	15.3402	15.1827	15.0973
ENSG00000100321	SYNGR1	-0.000637467	0.996748		12.9601	12.9123	12.8705	13.0005
ENSG00000100324	TAB1	-0.146562	0.239153		12.1713	12.1277	12.338	12.2529
ENSG00000100325	ASCC2	-0.0587783	0.686985		12.5508	12.4727	12.57	12.572
ENSG00000100330	MTMR3	0.346068	0.0239948		10.3329	10.329	10.0645	9.90332
ENSG00000100335	MIEF1 ENSG00000100335	-0.106077	0.486347		13.0781	13.0409	13.2886	13.0312
ENSG00000100342	APOL1	0.117676	0.736819		8.49739	8.40091	8.47292	8.17937
ENSG00000100345	MYH9	-0.128896	0.408651		15.0229	14.9511	15.2753	14.9377
ENSG00000100346	CACNA1I	0.369547	0.0102319		10.6185	10.599	10.1489	10.326
ENSG00000100347	SAMM50	-0.294021	0.00808272		11.5823	11.5774	11.9067	11.8395
ENSG00000100348	TXN2	-0.232416	0.0292614		12.1233	12.1198	12.3583	12.3492
ENSG00000100350	FOXRED2	-0.250787	0.0779526		12.1641	12.0676	12.514	12.2037
ENSG00000100351	GRAP2	0.286489	0.61747		6.7008	6.62546	6.34707	6.43033
ENSG00000100353	EIF3D	-0.204988	0.0585749		12.6164	12.5447	12.8137	12.7574
ENSG00000100354	TNRC6B ENSG00000100354	0.374957	0.00699638		12.1981	12.1486	11.9673	11.6084
ENSG00000100359	SGSM3	0.293189	0.0436063		11.0061	10.8952	10.557	10.7542
ENSG00000100360	IFT27	0.139544	0.90034		5.00595	5.42845	4.89735	5.29451
ENSG00000100364	KIAA0930	-0.109219	0.44263		12.4192	12.3787	12.5935	12.4176
ENSG00000100365	NCF4	0.179139	0.847167		5.80984	5.85086	5.11953	6.05878
ENSG00000100372	SLC25A17	-0.102243	0.491076		11.4558	11.5452	11.6165	11.5902
ENSG00000100376	FAM118A	-0.0326468	0.901417		10.8438	10.8409	10.6329	11.082
ENSG00000100379	KCTD17	-0.423698	0.000390319		11.1865	11.0646	11.6115	11.4852
ENSG00000100380	ST13	-0.289695	0.00343129		14.2973	14.2951	14.6605	14.5071
ENSG00000100385	IL2RB	0.320182	0.579359		6.71517	6.63966	6.15952	6.55575
ENSG00000100387	RBX1	-0.220217	0.0419404		12.3321	12.27	12.4995	12.5429
ENSG00000100393	EP300	0.32124	0.00403856		13.9334	13.8948	13.7073	13.469
ENSG00000100395	L3MBTL2	-0.23618	0.0294565		12.1287	12.1138	12.3907	12.3229
ENSG00000100399	CHADL	-0.569196	0.344591		5.83639	5.74975	6.19903	6.44662
ENSG00000100401	RANGAP1	-0.228955	0.0269198		14.5406	14.4491	14.7868	14.6593
ENSG00000100403	ZC3H7B	-0.124378	0.25965		13.9863	13.9269	14.0919	14.0704
ENSG00000100410	PHF5A	-0.124746	0.382779		11.5166	11.4238	11.5697	11.6206
ENSG00000100412	ACO2	-0.170757	0.186849		12.8696	12.8252	13.1212	12.9074
ENSG00000100413	POLR3H	-0.354232	0.000789804		12.9796	12.8543	13.3408	13.2004
ENSG00000100416	TRMU	-0.0912636	0.611643		11.653	11.6498	11.5931	11.8779
ENSG00000100417	PMM1	-0.0598448	0.760091		10.847	10.8937	10.84	11.0153
ENSG00000100418	DESI1	-0.0111382	0.950249		11.7404	11.7246	11.733	11.7542
ENSG00000100422	CERK	-0.0966186	0.42333		14.1719	14.1303	14.2959	14.1981
ENSG00000100425	BRD1	0.0966629	0.431393		13.1103	13.0666	12.9798	13.004
ENSG00000100426	ZBED4	-0.089211	0.541462		12.8748	12.8575	13.048	12.8564
ENSG00000100429	HDAC10	0.0975427	0.936237		8.42925	8.69413	7.70344	8.96974
ENSG00000100439	ABHD4	0.0217353	0.932585		10.0103	9.91876	10.0293	9.85228
ENSG00000100441	KHNYN	0.319737	0.00156313		12.4375	12.3971	12.0906	12.1052
ENSG00000100442	FKBP3	-0.249761	0.0281322		11.9288	12.0333	12.1945	12.2679
ENSG00000100445	SDR39U1	0.186849	0.319492		10.2402	10.2641	9.94031	10.1815
ENSG00000100448	CTSG	-0.0960511	0.982829		3.35778	7.85521	7.9258	3.88459
ENSG00000100453	GZMB	0.445378	0.396554		7.04612	6.56722	6.41576	6.38034
ENSG00000100461	RBM23	-0.000469785	0.997359		13.216	13.1673	13.2277	13.1559
ENSG00000100462	PRMT5	-0.403612	1.30206e-05		12.6117	12.6007	12.9876	13.0312
ENSG00000100473	COCH	-0.022675	0.888855		12.2567	12.2403	12.2581	12.2841
ENSG00000100478	AP4S1	-0.193868	0.523248		8.41611	8.35	8.45263	8.68747
ENSG00000100479	POLE2	-0.421432	0.0180543		9.39429	9.34547	9.67027	9.89889
ENSG00000100483	VCPKMT	0.175417	0.471743		9.47678	9.60991	9.20094	9.52233
ENSG00000100485	SOS2	0.514806	2.21091e-07		12.125	12.1324	11.64	11.5884
ENSG00000100503	NIN	0.124092	0.310462		12.6755	12.7114	12.5332	12.605
ENSG00000100504	PYGL	0.0299206	0.942913		8.21327	8.04854	8.04443	8.15975
ENSG00000100505	TRIM9	-0.0601746	0.720401		11.3029	11.3469	11.3531	11.4166
ENSG00000100519	PSMC6	0.0240026	0.884227		12.0641	12.0839	12.0327	12.0672
ENSG00000100522	GNPNAT1	0.331612	0.0163095		10.8936	10.9281	10.6667	10.4882
ENSG00000100523	DDHD1 ENSG00000100523	-0.088878	0.486326		12.8181	12.8254	12.9377	12.883
ENSG00000100526	CDKN3 ENSG00000100526	-0.0256774	0.916972		10.0045	10.1791	10.1589	10.0807
ENSG00000100528	CNIH1 ENSG00000100528	-0.0986903	0.496002		12.2687	12.2963	12.4612	12.2965
ENSG00000100532	CGRRF1	0.247802	0.475747		7.97717	8.16111	7.9258	7.72496
ENSG00000100554	ATP6V1D	-0.0245038	0.890358		12.1313	12.1696	12.2505	12.0956
ENSG00000100558	PLEK2	-0.635902	0.00308234		8.30167	8.21426	8.84083	8.93264
ENSG00000100564	PIGH	-0.0495309	0.81182		10.556	10.4366	10.5407	10.5527
ENSG00000100567	PSMA3	-0.254548	0.0163881		12.0365	12.036	12.2741	12.3069
ENSG00000100568	VTI1B	-0.153063	0.254269		11.5278	11.4851	11.6989	11.6188
ENSG00000100575	TIMM9	-0.0854564	0.656083		10.5348	10.4315	10.5301	10.6071
ENSG00000100577	GSTZ1	-0.342926	0.00507822		10.8014	10.8325	11.1887	11.1294
ENSG00000100578	KIAA0586	0.274063	0.0250813		11.3878	11.324	11.0943	11.0709
ENSG00000100580	TMED8	-0.0219845	0.909186		13.4577	13.4942	13.6337	13.3483
ENSG00000100583	SAMD15	0.170858	0.743333		7.04612	7.1166	6.90821	6.92469
ENSG00000100591	AHSA1	-0.205935	0.0514533		13.6295	13.4978	13.7774	13.7644
ENSG00000100592	DAAM1	0.4305	4.50575e-06		15.0098	15.0377	14.6724	14.5098
ENSG00000100593	ISM2	-0.813051	0.000389237		7.79964	7.87335	8.63295	8.64576
ENSG00000100596	SPTLC2	0.406195	0.000925803		13.4316	13.4154	13.1708	12.846
ENSG00000100599	RIN3	0.0222956	0.956028		8.17217	8.16602	8.17896	8.1146
ENSG00000100600	LGMN	0.298464	0.144379		9.56872	9.39862	9.25818	9.11692
ENSG00000100601	ALKBH1	-0.0589404	0.77586		10.3046	10.28	10.3553	10.3468
ENSG00000100603	SNW1	-0.0186123	0.905398		13.1079	13.1172	13.1661	13.0954
ENSG00000100604	CHGA	-0.252478	0.0174354		16.5392	16.4201	16.8143	16.6475
ENSG00000100605	ITPK1	-0.440779	3.60048e-05		13.0275	12.9168	13.5092	13.3116
ENSG00000100612	DHRS7	-0.0779823	0.571728		12.6617	12.6272	12.7703	12.673
ENSG00000100614	PPM1A	0.340116	0.00185705		13.0937	13.0715	12.8405	12.6377
ENSG00000100625	SIX4	0.775164	8.06139e-12		11.14	11.1564	10.3856	10.3641
ENSG00000100628	ASB2	-0.360816	0.711261		4.90921	5.17906	5.31202	5.43173
ENSG00000100629	CEP128	0.0599378	0.814802		9.5245	9.51103	9.4668	9.44945
ENSG00000100632	ERH	-0.272979	0.0032647		13.7696	13.7557	14.0668	14.0037
ENSG00000100644	HIF1A	-0.190007	0.123306		13.8703	13.8737	14.1754	13.9389
ENSG00000100647	SUSD6	0.109186	0.425978		12.2665	12.2221	12.1926	12.0758
ENSG00000100650	SRSF5 ENSG00000100650	0.00448079	0.994228		13.1858	13.2685	12.8878	13.4953
ENSG00000100664	EIF5	-0.23526	0.0115001		13.9324	13.9666	14.1793	14.1903
ENSG00000100697	DICER1	0.276558	0.00447546		13.1996	13.2256	12.9679	12.9039
ENSG00000100711	ZFYVE21	0.0764925	0.682221		10.7802	10.7449	10.6293	10.7411
ENSG00000100714	MTHFD1	-0.458763	2.3278e-07		13.0335	13.0484	13.5275	13.471
ENSG00000100722	ZC3H14	0.0150724	0.925911		12.5771	12.5808	12.5612	12.5666
ENSG00000100726	TELO2	-0.541348	3.65953e-08		11.7259	11.6754	12.2178	12.265
ENSG00000100731	PCNX1	0.364447	0.000251986		12.8309	12.8258	12.5192	12.407
ENSG00000100739	BDKRB1	-0.77575	0.125718		5.91323	5.85086	6.60414	6.62893
ENSG00000100744	GSKIP	-0.0482545	0.796277		11.1326	11.1564	11.2575	11.125
ENSG00000100749	VRK1	-0.35072	0.00379552		10.8479	10.7949	11.1733	11.1698
ENSG00000100764	PSMC1	0.0084882	0.961081		12.044	12.1087	12.0814	12.055
ENSG00000100767	PAPLN	-0.314635	0.607322		6.37829	6.1576	6.34707	6.76503
ENSG00000100784	RPS6KA5	0.0832576	0.612602		12.0322	12.0256	12.051	11.8322
ENSG00000100796	PPP4R3A	0.187229	0.0753131		13.5262	13.5066	13.3746	13.2825
ENSG00000100802	C14orf93	-0.258622	0.0841986		10.3223	10.3838	10.5493	10.6709
ENSG00000100804	PSMB5	-0.221095	0.0540337		13.324	13.1842	13.5438	13.4064
ENSG00000100811	YY1	0.0617239	0.693956		14.0359	13.9606	14.0383	13.8281
ENSG00000100813	ACIN1	-0.0249812	0.902655		14.0928	14.14	13.9546	14.3071
ENSG00000100814	CCNB1IP1	-0.0689817	0.670612		11.4277	11.4618	11.5493	11.4773
ENSG00000100815	TRIP11	0.39359	0.000327714		12.5478	12.5843	12.2648	12.0748
ENSG00000100823	APEX1	-0.257119	0.00583586		13.5946	13.5691	13.8229	13.8548
ENSG00000100836	PABPN1	-0.0328722	0.852457		13.0445	13.0031	12.9415	13.1635
[truncated: 14,827 more rows]

## Sheet: k-means GO MF
Cluster	adj.Pval	nGenes	Pathways	Genes
A	0.000263688	73	Signaling receptor binding	ENSG00000002745 ENSG00000008517 ENSG00000056291 ENSG00000069702 ENSG00000069869 ENSG00000070540 ENSG00000075223 ENSG00000084636 ENSG00000085741 ENSG00000092969 ENSG00000095637 ENSG00000096996 ENSG00000101665 ENSG00000108861 ENSG00000111981 ENSG00000112902 ENSG00000113070 ENSG00000113494 ENSG00000115977 ENSG00000116815 ENSG00000116824 ENSG00000119782 ENSG00000124205 ENSG00000124508 ENSG00000125848…
A	0.000745603	91	Molecular function regulator	ENSG00000002745 ENSG00000008323 ENSG00000008517 ENSG00000052795 ENSG00000067208 ENSG00000069869 ENSG00000073711 ENSG00000073910 ENSG00000075223 ENSG00000079337 ENSG00000085741 ENSG00000087074 ENSG00000089356 ENSG00000091592 ENSG00000092969 ENSG00000095370 ENSG00000100934 ENSG00000101665 ENSG00000102032 ENSG00000105711 ENSG00000106211 ENSG00000106537 ENSG00000109436 ENSG00000110675 ENSG00000112379…
A	0.000745603	17	Molecular function inhibitor activity	ENSG00000052795 ENSG00000069869 ENSG00000073910 ENSG00000101665 ENSG00000102032 ENSG00000105711 ENSG00000115738 ENSG00000119782 ENSG00000127578 ENSG00000131910 ENSG00000135046 ENSG00000137834 ENSG00000164794 ENSG00000175197 ENSG00000196104 ENSG00000217128 ENSG00000227877
A	0.00345525	24	Signaling receptor regulator activity	ENSG00000002745 ENSG00000008517 ENSG00000075223 ENSG00000085741 ENSG00000092969 ENSG00000112902 ENSG00000113070 ENSG00000124205 ENSG00000125848 ENSG00000127578 ENSG00000128564 ENSG00000135333 ENSG00000135346 ENSG00000139269 ENSG00000140961 ENSG00000143816 ENSG00000146469 ENSG00000155011 ENSG00000163273 ENSG00000169752 ENSG00000171132 ENSG00000171951 ENSG00000232810 ENSG00000242689
A	0.0068297	22	Signaling receptor activator activity	ENSG00000002745 ENSG00000008517 ENSG00000075223 ENSG00000085741 ENSG00000092969 ENSG00000112902 ENSG00000113070 ENSG00000124205 ENSG00000125848 ENSG00000128564 ENSG00000135333 ENSG00000135346 ENSG00000139269 ENSG00000140961 ENSG00000143816 ENSG00000146469 ENSG00000163273 ENSG00000169752 ENSG00000171132 ENSG00000171951 ENSG00000232810 ENSG00000242689
A	0.0068297	3	Phosphatidylinositol 3-kinase catalytic subunit binding	ENSG00000100100 ENSG00000148180 ENSG00000168143
A	0.00869597	39	Calcium ion binding	ENSG00000039068 ENSG00000073711 ENSG00000083857 ENSG00000086717 ENSG00000105499 ENSG00000109436 ENSG00000111341 ENSG00000115041 ENSG00000115155 ENSG00000128595 ENSG00000132718 ENSG00000133138 ENSG00000135046 ENSG00000137573 ENSG00000138829 ENSG00000140945 ENSG00000141756 ENSG00000142798 ENSG00000145526 ENSG00000146197 ENSG00000148180 ENSG00000151914 ENSG00000152377 ENSG00000152583 ENSG00000153132…
A	0.00869597	5	MAP kinase phosphatase activity	ENSG00000108861 ENSG00000111266 ENSG00000120129 ENSG00000143507 ENSG00000184545
A	0.00869597	21	Receptor ligand activity	ENSG00000002745 ENSG00000008517 ENSG00000075223 ENSG00000085741 ENSG00000092969 ENSG00000112902 ENSG00000113070 ENSG00000124205 ENSG00000125848 ENSG00000128564 ENSG00000135333 ENSG00000135346 ENSG00000139269 ENSG00000140961 ENSG00000143816 ENSG00000146469 ENSG00000163273 ENSG00000169752 ENSG00000171951 ENSG00000232810 ENSG00000242689
C	0.00702842	3	Serine-type endopeptidase activity	ENSG00000100448 ENSG00000172232 ENSG00000197561
C	0.00702842	3	Heparin binding	ENSG00000100448 ENSG00000172232 ENSG00000197561
C	0.00702842	3	Serine-type peptidase activity	ENSG00000100448 ENSG00000172232 ENSG00000197561
C	0.00702842	3	Serine hydrolase activity	ENSG00000100448 ENSG00000172232 ENSG00000197561
D	5.12631e-10	21	Extracellular matrix structural constituent	ENSG00000041982 ENSG00000049540 ENSG00000060718 ENSG00000111799 ENSG00000115414 ENSG00000119681 ENSG00000120708 ENSG00000130635 ENSG00000134871 ENSG00000139219 ENSG00000143341 ENSG00000163359 ENSG00000164692 ENSG00000166147 ENSG00000166482 ENSG00000168542 ENSG00000172638 ENSG00000186340 ENSG00000187498 ENSG00000187955 ENSG00000204262
D	2.30317e-09	20	Heparin binding	ENSG00000060718 ENSG00000066468 ENSG00000091986 ENSG00000099250 ENSG00000101144 ENSG00000101670 ENSG00000115414 ENSG00000118257 ENSG00000118523 ENSG00000119681 ENSG00000130635 ENSG00000138379 ENSG00000138685 ENSG00000144152 ENSG00000147655 ENSG00000163430 ENSG00000166147 ENSG00000172638 ENSG00000184613 ENSG00000186340
D	4.19427e-09	27	G protein-coupled receptor activity	ENSG00000082556 ENSG00000100739 ENSG00000101188 ENSG00000101850 ENSG00000115353 ENSG00000121966 ENSG00000122585 ENSG00000126262 ENSG00000132975 ENSG00000148604 ENSG00000157219 ENSG00000164850 ENSG00000167191 ENSG00000176136 ENSG00000176170 ENSG00000179921 ENSG00000180264 ENSG00000180616 ENSG00000180720 ENSG00000180914 ENSG00000180929 ENSG00000182631 ENSG00000184160 ENSG00000184985 ENSG00000198829…
D	7.62304e-09	45	Transmembrane signaling receptor activity	ENSG00000007312 ENSG00000016402 ENSG00000066468 ENSG00000080644 ENSG00000082556 ENSG00000099250 ENSG00000100739 ENSG00000101188 ENSG00000101850 ENSG00000113763 ENSG00000115353 ENSG00000118257 ENSG00000121966 ENSG00000122585 ENSG00000125508 ENSG00000126262 ENSG00000132975 ENSG00000142677 ENSG00000146648 ENSG00000148053 ENSG00000148604 ENSG00000157219 ENSG00000161911 ENSG00000163513 ENSG00000164850…
D	7.62304e-09	22	Glycosaminoglycan binding	ENSG00000010327 ENSG00000060718 ENSG00000066468 ENSG00000091986 ENSG00000099250 ENSG00000101144 ENSG00000101670 ENSG00000115414 ENSG00000118257 ENSG00000118523 ENSG00000119681 ENSG00000130635 ENSG00000138379 ENSG00000138685 ENSG00000144152 ENSG00000147655 ENSG00000163430 ENSG00000163513 ENSG00000166147 ENSG00000172638 ENSG00000184613 ENSG00000186340
D	7.62304e-09	11	Extracellular matrix structural constituent conferring tensile strength	ENSG00000060718 ENSG00000111799 ENSG00000130635 ENSG00000134871 ENSG00000139219 ENSG00000163359 ENSG00000164692 ENSG00000168542 ENSG00000187498 ENSG00000187955 ENSG00000204262
D	1.3034e-08	52	Signaling receptor activity	ENSG00000007312 ENSG00000011028 ENSG00000016402 ENSG00000066468 ENSG00000074181 ENSG00000080644 ENSG00000082556 ENSG00000082781 ENSG00000099250 ENSG00000100739 ENSG00000101188 ENSG00000101850 ENSG00000113763 ENSG00000115353 ENSG00000118257 ENSG00000121966 ENSG00000122585 ENSG00000125508 ENSG00000125810 ENSG00000126262 ENSG00000132975 ENSG00000140678 ENSG00000142677 ENSG00000146648 ENSG00000148053…
D	1.3034e-08	52	Molecular transducer activity	ENSG00000007312 ENSG00000011028 ENSG00000016402 ENSG00000066468 ENSG00000074181 ENSG00000080644 ENSG00000082556 ENSG00000082781 ENSG00000099250 ENSG00000100739 ENSG00000101188 ENSG00000101850 ENSG00000113763 ENSG00000115353 ENSG00000118257 ENSG00000121966 ENSG00000122585 ENSG00000125508 ENSG00000125810 ENSG00000126262 ENSG00000132975 ENSG00000140678 ENSG00000142677 ENSG00000146648 ENSG00000148053…
D	2.82783e-07	23	Sulfur compound binding	ENSG00000008394 ENSG00000060718 ENSG00000066468 ENSG00000091986 ENSG00000099250 ENSG00000101144 ENSG00000101670 ENSG00000115414 ENSG00000118257 ENSG00000118523 ENSG00000119681 ENSG00000130635 ENSG00000138379 ENSG00000138685 ENSG00000144152 ENSG00000147655 ENSG00000148344 ENSG00000163430 ENSG00000166147 ENSG00000172638 ENSG00000184613 ENSG00000186340 ENSG00000196502
D	2.30037e-06	17	Growth factor binding	ENSG00000066468 ENSG00000099250 ENSG00000115457 ENSG00000115461 ENSG00000118257 ENSG00000118523 ENSG00000119681 ENSG00000130635 ENSG00000139219 ENSG00000146648 ENSG00000146674 ENSG00000148053 ENSG00000163513 ENSG00000164692 ENSG00000167779 ENSG00000168542 ENSG00000187498
D	2.35998e-06	12	G protein-coupled peptide receptor activity	ENSG00000082556 ENSG00000100739 ENSG00000101188 ENSG00000101850 ENSG00000115353 ENSG00000121966 ENSG00000176136 ENSG00000180616 ENSG00000180914 ENSG00000182631 ENSG00000184985 ENSG00000278195
D	2.96714e-06	24	Signaling receptor regulator activity	ENSG00000101144 ENSG00000102265 ENSG00000107984 ENSG00000118523 ENSG00000118785 ENSG00000122585 ENSG00000124882 ENSG00000134548 ENSG00000138379 ENSG00000138685 ENSG00000149798 ENSG00000150556 ENSG00000152785 ENSG00000154764 ENSG00000159167 ENSG00000160932 ENSG00000166147 ENSG00000167244 ENSG00000168913 ENSG00000170962 ENSG00000175206 ENSG00000187123 ENSG00000188064 ENSG00000197635
D	3.12878e-06	12	Peptide receptor activity	ENSG00000082556 ENSG00000100739 ENSG00000101188 ENSG00000101850 ENSG00000115353 ENSG00000121966 ENSG00000176136 ENSG00000180616 ENSG00000180914 ENSG00000182631 ENSG00000184985 ENSG00000278195
D	3.89029e-06	8	Fibronectin binding	ENSG00000091986 ENSG00000115318 ENSG00000115461 ENSG00000118523 ENSG00000135047 ENSG00000146674 ENSG00000167779 ENSG00000172061
D	3.89029e-06	59	Signaling receptor binding	ENSG00000082556 ENSG00000082781 ENSG00000101144 ENSG00000102265 ENSG00000103490 ENSG00000105695 ENSG00000105974 ENSG00000106366 ENSG00000107984 ENSG00000115414 ENSG00000115457 ENSG00000118523 ENSG00000118785 ENSG00000120708 ENSG00000120885 ENSG00000122585 ENSG00000124882 ENSG00000125508 ENSG00000125730 ENSG00000130635 ENSG00000131771 ENSG00000134548 ENSG00000134569 ENSG00000138379 ENSG00000138685…

## Sheet: Up_Down Genes
Regulation	Ensembl ID	log2 Fold Change	Adj.Pval	Symbol	Chr	Type	MS1TTI2	MS1TTI3	MS12	MS13
Up	ENSG00000237512	5.12215	4.42e-29	UNC5B-AS1	10q22.1	lncRNA	8.12986	8.28373	3.89882	3.30371
Up	ENSG00000102195	4.63055	0.000225	GPR50	Xq28	protein_coding	5.13988	5.5234	2.5813	2.31588
Up	ENSG00000162951	3.9799	1.04e-32	LRRTM1	2p12	protein_coding	8.48904	8.37991	4.69112	4.67468
Up	ENSG00000167767	3.71136	1.51e-184	KRT80	12q13.13	protein_coding	11.557	11.6524	7.98915	7.84039
Up	ENSG00000056291	3.59309	0.000143	NPFFR2	4q13.3	protein_coding	5.48012	5.87507	3.45243	2.31588
Up	ENSG00000155011	3.48152	4e-56	DKK2	4q25	protein_coding	9.6865	9.45993	6.31146	6.01576
Up	ENSG00000135346	3.42631	1.4e-34	CGA	6q14.3	protein_coding	8.68438	8.86099	5.27552	5.64434
Up	ENSG00000169474	3.29617	3.53e-05	SPRR1A	1q21.3	protein_coding	6.12188	5.7757	3.69282	2.79436
Up	ENSG00000204887	3.20777	0.00274	KRTAP1-4	17q21.2	protein_coding	5.3387	4.97019	2.9945	2.79436
Up	ENSG00000214336	3.09852	4.86e-08	FOXI3	2p11.2	protein_coding	6.79856	6.50652	3.89882	3.97719
Up	ENSG00000183508	3.06767	6.34e-65	TENT5C	1p12	protein_coding	9.99566	9.89824	6.94353	6.90125
Up	ENSG00000164949	3.00271	4.98e-45	GEM	8q22.1	protein_coding	9.46619	9.44787	6.31146	6.68492
Up	ENSG00000080031	2.93785	7.85e-32	PTPRH	19q13.42	protein_coding	8.88212	8.8148	6.05573	5.92569
Up	ENSG00000156804	2.87956	1.54e-71	FBXO32 ENSG00000156804	8q24.13	protein_coding	10.26	10.2257	7.39012	7.39648
Up	ENSG00000166396	2.87021	6.47e-05	SERPINB7	18q21.33	protein_coding	6.26557	5.9223	3.16381	4.0642
Up	ENSG00000240583	2.84949	4.97e-25	AQP1 ENSG00000240583	7p14.3	protein_coding	8.58611	8.47405	5.79713	5.7531
Up	ENSG00000173610	2.75901	8.34e-50	UGT2A1	4q13.3	protein_coding	9.71361	9.87141	7.14916	6.99282
Up	ENSG00000143217	2.73732	6.03e-28	NECTIN4	1q23.3	protein_coding	8.76607	8.92616	6.31146	6.03743
Up	ENSG00000188389	2.73723	0.00019	PDCD1	2q37.3	protein_coding	5.83639	5.96804	3.69282	3.5647
Up	ENSG00000183454	2.73502	1.09e-10	GRIN2A	16p13.2	protein_coding	7.39768	7.33304	5.07775	4.49841
Up	ENSG00000125740	2.6824	8.01e-23	FOSB	19q13.32	protein_coding	8.6323	8.64921	5.74469	6.27484
Up	ENSG00000237515	2.60754	2.46e-61	SHISA9	16p13.12	protein_coding	10.2315	10.2398	7.71029	7.59218
Up	ENSG00000148180	2.59119	3.42e-69	GSN	9q33.2	protein_coding	10.5709	10.4608	7.9199	7.96998
Up	ENSG00000213148	2.58235	0.00676	JPT1P1	2q31.1	processed_pseudogene	5.41114	5.17906	2.9945	3.5647
Up	ENSG00000123700	2.57266	8.26e-23	KCNJ2	17q24.3	protein_coding	8.60939	8.59194	6.19903	5.99376
Up	ENSG00000271271	2.55861	0.0165	UGT2A2	4q13.3	protein_coding	4.6938	5.3268	3.16381	3.15306
Up	ENSG00000086717	2.49421	0.00122	PPEF1	Xp22.13	protein_coding	6.05563	5.72332	4.23924	3.15306
Up	ENSG00000146809	2.47095	0.00194	ASB15	7q31.32	protein_coding	5.69847	5.6125	3.45243	3.78564
Up	ENSG00000243137	2.43197	1.57e-05	PSG4	19q13.31	protein_coding	6.41398	6.53719	4.23924	4.36768
Up	ENSG00000100196	2.39768	2.19e-12	KDELR3	22q13.1	protein_coding	7.86558	7.89126	5.82265	5.29451
Up	ENSG00000139269	2.36477	2.53e-64	INHBE	12q13.3	protein_coding	10.8198	10.8432	8.60748	8.34056
Up	ENSG00000239474	2.35217	4.8e-08	KLHL41	2q31.1	protein_coding	7.51737	7.19562	4.69112	5.49574
Up	ENSG00000170345	2.31307	9.81e-31	FOS	14q24.3	protein_coding	9.44909	9.4699	6.98933	7.34528
Up	ENSG00000268658	2.28259	0.0181	LINC00664	19p12	lncRNA	4.95839	5.6125	3.89882	2.98483
Up	ENSG00000089356	2.26953	0.000109	FXYD3	19q13.12	protein_coding	6.53238	6.27141	4.63461	4.0642
Up	ENSG00000167749	2.26496	6.7e-30	KLK4	19q13.41	protein_coding	9.43612	9.28351	7.14916	7.10993
Up	ENSG00000146592	2.23361	1.33e-37	CREB5 ENSG00000146592	7p15.1	protein_coding	9.75247	9.92457	7.66868	7.59218
Up	ENSG00000283646	2.22225	2.16e-11	LINC02009	3p21.31	lncRNA	7.96519	7.85521	5.51351	5.99376
Up	ENSG00000184574	2.19961	0.00275	LPAR5	12p13.31	protein_coding	5.96228	5.64101	4.07904	3.78564
Up	ENSG00000196475	2.13906	0.00505	GK2	4q21.21	protein_coding	5.57777	5.80119	3.99174	3.78564
Up	ENSG00000173110	2.13336	0.00679	HSPA6	1q23.3	protein_coding	5.48012	5.96804	3.45243	4.29758
Up	ENSG00000162461	2.11517	2.37e-05	SLC25A34	1p36.21	protein_coding	6.90273	7.12672	4.3834	5.49574
Up	ENSG00000183091	2.10922	5.51e-79	NEB	2q23.3	protein_coding	11.9334	12.038	9.98055	9.77699
Up	ENSG00000164794	2.07395	1.64e-76	KCNV1 ENSG00000164794	8q23.2	protein_coding	13.0573	13.0982	11.1639	10.8291
Up	ENSG00000172403	2.07209	9.59e-06	SYNPO2	4q26	protein_coding	6.86454	6.84969	4.99036	4.8805
Up	ENSG00000118322	2.05247	0.00014	ATP10B	5q34	protein_coding	6.6418	6.39375	4.74551	4.55959
Up	ENSG00000184351	2.0474	4.74e-08	KRTAP19-1	21q22.11	protein_coding	7.56578	7.46649	5.31202	5.77906
Up	ENSG00000162772	2.03984	1.48e-83	ATF3	1q32.3	protein_coding	11.8128	11.893	9.8235	9.81356
Up	ENSG00000069122	2.03595	1.57e-79	ADGRF5	6p12.3	protein_coding	12.0888	12.1147	10.1677	9.96539
Up	ENSG00000133138	2.02815	4.02e-07	TBC1D8B	Xq22.3	protein_coding	7.27687	7.23356	5.38235	5.29451
Up	ENSG00000225417	2.00646	0.00785		20p11.23	lncRNA	5.7828	5.6964	3.69282	4.29758
Up	ENSG00000113494	1.99479	2.01e-15	PRLR	5p13.2	protein_coding	8.61707	8.64921	6.84734	6.4944
Up	ENSG00000183780	1.97114	0.00734	SLC35F3	1q42.2	protein_coding	5.6089	5.89888	4.16136	3.97719
Up	ENSG00000233974	1.97028	0.0356		5p14.3	processed_pseudogene	5.30107	5.0991	3.69282	3.5647
Up	ENSG00000150961	1.96643	3.41e-70	SEC24D	4q26	protein_coding	11.9129	11.9299	10.0632	9.84768
Up	ENSG00000168427	1.96168	5.17e-06	KLHL30	2q37.3	protein_coding	7.04612	7.25217	5.54451	5.01763
Up	ENSG00000166317	1.95055	0.0394	SYNPO2L	10q22.2	protein_coding	5.3387	5.01445	3.57763	3.67939
Up	ENSG00000075223	1.93134	4.95e-79	SEMA3C	7q21.11	protein_coding	12.8929	12.9281	11.0956	10.8575
Up	ENSG00000138135	1.9021	0.000442	CH25H	10q23.31	protein_coding	6.6716	6.3769	4.99036	4.55959
Up	ENSG00000184731	1.8965	1.69e-06	FAM110C	2p25.3	protein_coding	7.33389	7.2052	5.38235	5.55703
Up	ENSG00000236699	1.8919	1.22e-10	ARHGEF38	4q24	protein_coding	8.05271	8.16602	6.13935	6.3972
Up	ENSG00000105327	1.88402	2.37e-41	BBC3	19q13.32	protein_coding	10.6118	10.4678	8.68606	8.64928
Up	ENSG00000226334	1.88311	0.0335		9q31.1	lncRNA	5.37537	5.29126	3.57763	3.97719
Up	ENSG00000231340	1.88019	0.00537	ACTG1P10	Xp11.22	processed_pseudogene	5.98619	5.9223	4.07904	4.49841
Up	ENSG00000225339	1.87774	0.000106		6p21.31	lncRNA	6.71517	6.77447	5.11953	4.8805
Up	ENSG00000105499	1.86398	6.45e-19	PLA2G4C	19q13.33	protein_coding	9.03608	9.03223	7.19873	7.19914
Up	ENSG00000235961	1.85283	0.0133	PNMA6A	Xq28	protein_coding	5.75523	5.74975	4.45042	3.78564
Up	ENSG00000267203	1.85028	0.0435	SNRPGP4	17q24.3	processed_pseudogene	4.90921	5.6125	3.69282	3.88459
Up	ENSG00000220154	1.84929	2.69e-06		6q14.1	processed_pseudogene	7.18689	7.35902	5.57487	5.46409
Up	ENSG00000166793	1.83233	4.2e-13	YPEL4	11q12.1	protein_coding	8.65485	8.85796	6.68985	7.1895
Up	ENSG00000174576	1.82475	0.000486	NPAS4	11q13.2	protein_coding	6.7008	6.47519	4.69112	5.1023
Up	ENSG00000254919	1.82114	0.0118		11p13	lncRNA	5.86247	5.66897	4.23924	4.14626
Up	ENSG00000005243	1.8205	0.00357	COPZ2	17q21.32	protein_coding	6.10013	6.23446	4.79792	4.2239
Up	ENSG00000143365	1.80294	8.23e-11	RORC	1q21.3	protein_coding	8.29211	8.34134	6.74428	6.34603
Up	ENSG00000215367	1.79219	0.0515	TMED11P	4p16.3	transcribed_unitary_pseudogene	5.0966	5.39535	3.99174	3.5647
Up	ENSG00000177606	1.78247	9.91e-97	JUN	1p32.1	protein_coding	15.5579	15.4779	13.8061	13.663
Up	ENSG00000146197	1.76625	0.0279	SCUBE3 ENSG00000146197	6p21.31	protein_coding	5.6089	5.42845	4.07904	3.97719
Up	ENSG00000201464	1.76224	0.00963	Y_RNA	6q14.1	misc_RNA	5.86247	5.99037	4.57579	4.14626
Up	ENSG00000162399	1.74596	9.25e-16	BSND	1p32.3	protein_coding	9.12761	8.92905	7.4155	7.19914
Up	ENSG00000128346	1.74083	3.28e-15	C22orf23	22q13.1	protein_coding	8.8661	8.86704	7.08734	7.21824
Up	ENSG00000095370	1.74071	1.4e-37	SH2D3C	9q34.11	protein_coding	11.2366	11.0527	9.54555	9.26661
Up	ENSG00000265136	1.73697	0.0837		17q25.3	processed_pseudogene	4.80552	5.29126	3.79949	3.5647
Up	ENSG00000138829	1.72005	1.59e-45	FBN2	5q23.3	protein_coding	11.0002	11.0521	9.35537	9.26891
Up	ENSG00000197588	1.71408	3.9e-09	KLKP1	19q13.33	transcribed_unprocessed_pseudogene	8.14056	8.19034	6.68985	6.27484
Up	ENSG00000160183	1.70098	0.00343	TMPRSS3	21q22.3	protein_coding	6.32303	6.23446	4.57579	4.8805
Up	ENSG00000278948	1.70008	6.18e-18		22q13.1	TEC	9.25608	9.29925	7.71029	7.47797
Up	ENSG00000143507	1.69631	1e-47	DUSP10	1q41	protein_coding	11.1852	11.2691	9.57024	9.503
Up	ENSG00000231533	1.69479	0.0708		6q14.1	lncRNA	5.51341	4.87737	3.79949	3.88459
Up	ENSG00000234630	1.67948	0.0313		22q11.22	lncRNA	5.48012	5.7757	3.89882	4.43453
Up	ENSG00000089101	1.67885	4.17e-47	CFAP61	20p11.23	protein_coding	11.1426	11.1917	9.51064	9.47747
Up	ENSG00000020577	1.67604	0.0591	SAMD4A	14q22.2	protein_coding	5.1819	5.4608	3.69282	4.14626
Up	ENSG00000090530	1.67392	2.11e-12	P3H2	3q28	protein_coding	8.63608	8.58462	6.96661	6.97046
Up	ENSG00000279613	1.67357	0.000376		17q25.3	TEC	7.31513	6.97818	5.98967	4.97335
Up	ENSG00000175197	1.67294	5.58e-31	DDIT3	12q13.3	protein_coding	11.5685	11.6913	9.705	10.1803
Up	ENSG00000081923	1.66928	9.82e-15	ATP8B1	18q21.31	protein_coding	8.91051	8.8969	7.24666	7.27406
Up	ENSG00000144668	1.66179	0.0207	ITGA9	3p22.2	protein_coding	5.80984	6.07641	4.89735	3.88459
Up	ENSG00000130487	1.65912	4.06e-05	KLHDC7B	22q13.33	protein_coding	7.27687	7.15665	5.82265	5.43173
Up	ENSG00000177984	1.65367	3.88e-07	LCN15	9q34.3	protein_coding	7.78609	7.72807	6.03405	6.27484
Up	ENSG00000109846	1.65291	0.0577	CRYAB	11q23.1	protein_coding	5.1819	5.5234	3.79949	4.14626
Up	ENSG00000152137	1.65166	1.52e-10	HSPB8	12q24.23	protein_coding	8.42488	8.49764	6.98933	6.68492
Up	ENSG00000184414	1.651	0.0265	IRS3P	7q22.1	processed_pseudogene	5.75523	5.64101	4.07904	4.43453
Up	ENSG00000267519	1.64494	2.95e-06	MIR23AHG	19p13.12	lncRNA	7.65798	7.81197	5.79713	6.43033
Up	ENSG00000134769	1.63978	1.22e-07	DTNA	18q12.1	protein_coding	7.88479	7.86128	6.36455	6.19996
Up	ENSG00000232855	1.63837	2.09e-06		21q21.3	lncRNA	7.68745	7.79304	5.84773	6.41386
Up	ENSG00000135116	1.62964	3.12e-66	HRK	12q24.22	protein_coding	13.4088	13.3861	11.8628	11.6687
Up	ENSG00000186529	1.62173	0.00164	CYP4F3	19p13.12	protein_coding	6.7008	6.42688	5.03472	5.1023
Up	ENSG00000186081	1.6217	1.41e-09	KRT5	12q13.13	protein_coding	8.48065	8.6351	7.2181	6.67113
Up	ENSG00000206579	1.61995	0.000461	XKR4	8q12.1	protein_coding	6.90273	6.73533	5.31202	5.29451
Up	ENSG00000124205	1.61833	0.0411	EDN3	20q13.32	protein_coding	5.54595	5.5234	4.07904	4.2239
Up	ENSG00000196562	1.60765	0.00232	SULF2 ENSG00000196562	20q13.12	protein_coding	6.44881	6.52194	5.07775	4.92767
Up	ENSG00000166558	1.60609	0.000549	SLC38A8	16q23.3	protein_coding	7.0347	6.87392	5.74469	5.06059
Up	ENSG00000132464	1.59755	0.0616	ENAM	4q13.3	protein_coding	5.3387	5.39535	3.99174	4.0642
Up	ENSG00000137573	1.59033	2.27e-21	SULF1	8q13.2	protein_coding	9.7937	9.80524	8.11326	8.32303
Up	ENSG00000205869	1.58952	0.000343	KRTAP5-1	11p15.5	protein_coding	7.18689	6.90952	5.23807	5.80455
Up	ENSG00000186594	1.58811	8.29e-08	MIR22HG ENSG00000186594	17p13.3	lncRNA	7.95311	8.0108	6.38183	6.4944
Up	ENSG00000136859	1.58382	0.000108	ANGPTL2	9q33.3	protein_coding	7.04612	7.2052	5.57487	5.67231
Up	ENSG00000176046	1.56781	3.19e-12	NUPR1	16p11.2	protein_coding	8.75914	8.76061	7.17911	7.25569
Up	ENSG00000211448	1.56624	0.000288	DIO2	14q31.1	protein_coding	7.04612	7.0222	5.74469	5.33006
Up	ENSG00000152315	1.56394	7.14e-13	KCNK13	14q32.11	protein_coding	8.88848	8.88503	7.43218	7.25569
Up	ENSG00000151135	1.55636	5.91e-61	TMEM263	12q23.3	protein_coding	12.887	12.8913	11.4095	11.255
Up	ENSG00000099860	1.55266	1.22e-12	GADD45B	19p13.3	protein_coding	8.80356	8.91744	7.35557	7.31011
Up	ENSG00000174004	1.54409	5.84e-05	NRROS	3q29	protein_coding	7.33389	7.21472	5.79713	5.80455
Up	ENSG00000278919	1.54227	2.02e-05	NA	NANA	NA	7.48418	7.77385	5.84773	6.3972
Up	ENSG00000105711	1.53994	3.54e-18	SCN1B	19q13.11	protein_coding	9.73846	9.53021	8.14901	8.07324
Up	ENSG00000251562	1.53519	7.05e-36	MALAT1	11q13.1	lncRNA	15.6041	15.8707	14.0064	14.3858
Up	ENSG00000178031	1.53046	1.38e-33	ADAMTSL1	9p22.2	protein_coding	10.8215	10.8706	9.38779	9.25279
Up	ENSG00000267658	1.53041	0.00779	RAB5C-AS1	17q21.2	lncRNA	6.26557	6.30743	5.03472	4.72895
Up	ENSG00000118473	1.5271	0.0132	SGIP1	1p31.3	protein_coding	6.26557	6.01237	4.57579	4.92767
Up	ENSG00000133020	1.52585	1.44e-20	MYH8	17p13.1	protein_coding	10.6966	11.0441	9.54555	9.14962
Up	ENSG00000274422	1.52502	0.000197		22q11.22	lncRNA	7.0347	7.53646	5.63372	6.03743
Up	ENSG00000267078	1.52454	0.0097		17q25.1	lncRNA	6.07805	6.41041	4.99036	4.72895
Up	ENSG00000111266	1.52393	1.49e-58	DUSP16	12p13.2	protein_coding	12.9294	12.9313	11.4849	11.3266
Up	ENSG00000184261	1.52058	0.000157	KCNK12	2p16.3	protein_coding	7.27687	7.1166	5.89661	5.58673
Up	ENSG00000076706	1.51438	1.38e-44	MCAM	11q23.3	protein_coding	11.8901	11.8922	10.2825	10.4704
Up	ENSG00000111341	1.51285	1.47e-05	MGP	12p12.3	protein_coding	7.61262	7.72807	6.44892	5.92569
Up	ENSG00000099337	1.50931	9.88e-09	KCNK6	19q13.2	protein_coding	8.34854	8.26553	6.77074	6.88938
Up	ENSG00000198535	1.50167	3.46e-38	C2CD4A	15q22.2	protein_coding	11.8706	11.7567	10.4288	10.1936
Up	ENSG00000171951	1.49349	1.83e-32	SCG2	2q36.1	protein_coding	10.8031	10.7909	9.35756	9.25972
Up	ENSG00000163431	1.49055	0.0161	LMOD1	1q32.1	protein_coding	6.07805	6.25305	5.07775	4.49841
Up	ENSG00000156269	1.47892	0.0716	NAA11	4q21.21	protein_coding	5.48012	5.42845	4.23924	4.14626
Up	ENSG00000144366	1.47558	4.23e-10	GULP1	2q32.1	protein_coding	8.57433	8.71104	7.26539	7.12012
Up	ENSG00000092969	1.47284	5.78e-09	TGFB2	1q41	protein_coding	8.45518	8.59922	7.2372	6.91302
Up	ENSG00000106537	1.47243	1.45e-05	TSPAN13	7p21.1	protein_coding	7.63548	7.54403	6.13935	6.19996
Up	ENSG00000118503	1.46914	4.2e-20	TNFAIP3	6q23.3	protein_coding	9.81221	9.9056	8.42374	8.37926
Up	ENSG00000215156	1.46823	0.00782		5p13.2	processed_pseudogene	6.5645	6.21562	4.99036	5.1023
Up	ENSG00000250461	1.46708	0.0495		5q12.1	processed_pseudogene	5.93796	5.87507	5.07775	3.88459
Up	ENSG00000107731	1.46567	1.31e-28	UNC5B	10q22.1	protein_coding	10.5449	10.5825	9.13626	9.07301
Up	ENSG00000120693	1.45405	2.72e-36	SMAD9	13q13.3	protein_coding	11.8633	11.974	10.5861	10.3403
Up	ENSG00000164236	1.45267	1.08e-35	ANKRD33B	5p15.2	protein_coding	11.3095	11.2912	9.93007	9.76892
Up	ENSG00000143816	1.44458	2.2e-07	WNT9A	1q42.13	protein_coding	8.07517	8.17092	6.70365	6.72553
Up	ENSG00000155961	1.44185	2.53e-05	RAB39B	Xq28	protein_coding	7.47576	7.71472	6.17941	6.23789
Up	ENSG00000144583	1.43989	5.58e-23	MARCHF4	2q35	protein_coding	10.1345	10.1924	8.7204	8.74457
Up	ENSG00000204936	1.4307	0.0787	CD177	19q13.31	protein_coding	5.3387	5.64101	4.3834	4.14626
Up	ENSG00000232810	1.42952	2.66e-16	TNF	6p21.33	protein_coding	9.55679	9.50328	8.09243	8.13484
Up	ENSG00000270171	1.42882	0.0142		1p36.23	lncRNA	6.05563	6.49094	4.89735	5.06059
Up	ENSG00000270504	1.42665	1.45e-12		6p25.2	lncRNA	9.2162	9.06942	7.80936	7.6566
Up	ENSG00000002745	1.4203	0.00021	WNT16	7q31.31	protein_coding	7.23757	7.35041	6.05573	5.80455
Up	ENSG00000132718	1.42013	2.32e-42	SYT11	1q22	protein_coding	11.6711	11.6423	10.244	10.2352
Up	ENSG00000167165	1.41902	0.0512	UGT1A6	2q37.1	protein_coding	5.93796	5.55372	4.63461	4.36768
Up	ENSG00000245532	1.41229	0.0409	NEAT1	11q13.1	lncRNA	14.2498	14.5072	12.3056	13.4266
Up	ENSG00000156414	1.40943	0.0271	TDRD9	14q32.33	protein_coding	5.88807	6.21562	4.63461	4.92767
Up	ENSG00000007866	1.40812	0.00384	TEAD3	6p21.31	protein_coding	6.65678	6.65372	5.34761	5.33006
Up	ENSG00000271858	1.40547	0.00637	CYB561D2	3p21.31	lncRNA	6.75747	6.53719	4.99036	5.61582
Up	ENSG00000159625	1.40452	0.0985	DRC7	16q21	protein_coding	5.44604	5.3268	4.31312	4.0642
Up	ENSG00000170075	1.39939	0.0206	GPR37L1	1q32.1	protein_coding	6.3601	6.21562	5.34761	4.55959
Up	ENSG00000264232	1.39332	0.00958	LINC01916	18q22.1	lncRNA	6.79856	6.28953	5.48182	5.01763
Up	ENSG00000143772	1.39187	3.92e-35	ITPKB	1q42.12	protein_coding	11.7583	11.7889	10.4899	10.2711
Up	ENSG00000163545	1.38911	5.81e-14	NUAK2	1q32.1	protein_coding	9.57267	9.52065	8.32004	8.0034
Up	ENSG00000114270	1.3891	6.34e-19	COL7A1	3p21.31	protein_coding	9.94319	9.97024	8.50086	8.64928
Up	ENSG00000151012	1.38909	1.36e-20	SLC7A11	4q28.3	protein_coding	10.1425	10.3058	8.90196	8.78676
Up	ENSG00000170835	1.37283	5.17e-16	CEL	9q34.13	protein_coding	9.91544	9.71926	8.53985	8.37075
Up	ENSG00000014914	1.36363	0.0221	MTMR11	1q21.2	protein_coding	6.30413	6.09714	4.79792	5.1023
Up	ENSG00000165194	1.35907	1.21e-19	PCDH19 ENSG00000165194	Xq22.1	protein_coding	11.5201	11.399	10.33	9.83846
Up	ENSG00000205502	1.35009	3.85e-35	C2CD4B	15q22.2	protein_coding	13.7655	13.5164	12.3952	12.1914
Up	ENSG00000140044	1.34794	0.00203	JDP2	14q24.3	protein_coding	7.0347	7.00036	5.96696	5.46409
Up	ENSG00000232498	1.34511	0.0838	NA	NANA	NA	5.83639	5.36148	4.51447	4.36768
Up	ENSG00000119729	1.3415	1.12e-38	RHOQ	2p21	protein_coding	11.7365	11.7275	10.4226	10.363
Up	ENSG00000186479	1.34073	1.49e-14	RGS7BP	5q12.3	protein_coding	9.59033	9.59905	8.3598	8.16468
Up	ENSG00000162687	1.33942	6.18e-07	KCNT2	1q31.3	protein_coding	8.26305	8.27466	7.08734	6.81606
Up	ENSG00000116833	1.33624	0.0059	NR5A2	1q32.1	protein_coding	6.53238	7.04372	5.71774	5.36475
Up	ENSG00000167434	1.33597	0.00119	CA4	17q23.1	protein_coding	7.09091	7.05436	5.74469	5.85423
Up	ENSG00000263503	1.3357	0.0204	MAPK8IP1P2	17q21.31	processed_pseudogene	6.28498	6.21562	4.99036	5.06059
Up	ENSG00000105976	1.33336	3.26e-16	MET	7q31.2	protein_coding	9.80214	9.90854	8.61845	8.44152
Up	ENSG00000108551	1.32629	0.0213	RASD1	17p11.2	protein_coding	6.49953	6.09714	5.19963	4.97335
Up	ENSG00000170091	1.32527	1.12e-24	NSG2	5q35.2	protein_coding	10.7315	10.7685	9.50671	9.34907
Up	ENSG00000272918	1.32092	0.0502		7q22.3	lncRNA	5.83639	5.94535	4.63461	4.78125
Up	ENSG00000064270	1.31965	0.0569	ATP2C2	16q24.1	protein_coding	5.7828	5.87507	4.57579	4.72895
Up	ENSG00000162878	1.31024	4.45e-05	PKDCC	2p21	protein_coding	7.74464	8.02168	6.39889	6.80347
Up	ENSG00000112186	1.3038	5.66e-25	CAP2	6p22.3	protein_coding	11.1736	11.1163	9.71695	9.96256
Up	ENSG00000178217	1.30345	0.0461	SH2D4B	10q23.1	protein_coding	6.00971	6.07641	4.51447	5.14285
Up	ENSG00000236404	1.30124	0.0119	VLDLR-AS1	9p24.2	lncRNA	6.32303	6.93277	5.54451	5.33006
Up	ENSG00000227028	1.29989	0.00844	SLC8A1-AS1	2p22.1	lncRNA	6.5645	6.68144	5.44942	5.36475
Up	ENSG00000169436	1.2812	1.97e-46	COL22A1	8q24.3	protein_coding	13.5726	13.531	12.3394	12.2001
Up	ENSG00000130766	1.27372	1.7e-24	SESN2	1p35.3	protein_coding	11.0357	11.0686	9.88233	9.67528
Up	ENSG00000112902	1.27236	4.93e-05	SEMA5A	5p15.31	protein_coding	7.98905	7.97764	6.98933	6.44662
Up	ENSG00000135842	1.27178	1.52e-10	NIBAN1	1q25.3	protein_coding	9.05599	9.14354	7.81572	7.87088
Up	ENSG00000061455	1.26512	0.0113	PRDM6	5q23.2	protein_coding	6.7008	6.72205	5.79713	5.18228
Up	ENSG00000198797	1.26393	8.69e-16	BRINP2	1q25.2	protein_coding	9.99124	9.89676	8.75727	8.61727
Up	ENSG00000145860	1.26232	1.94e-54	RNF145	5q33.3	protein_coding	14.1579	14.1287	12.9093	12.8531
Up	ENSG00000148175	1.25891	5.76e-10	STOM	9q33.2	protein_coding	8.99248	9.17069	7.80936	7.87088
Up	ENSG00000176840	1.2567	1.74e-05	MIR7-3HG	19p13.3	lncRNA	8.14056	8.17092	6.66184	7.15026
Up	ENSG00000272416	1.25559	0.00622		5q11.2	lncRNA	6.71517	7.033	5.51351	5.85423
Up	ENSG00000267365	1.25519	0.0366	KCNJ2-AS1	17q24.3	lncRNA	6.12188	6.27141	5.23807	4.83173
Up	ENSG00000184672	1.25205	1.05e-13	RALYL	8q21.2	protein_coding	9.59033	9.62783	8.35106	8.38349
Up	ENSG00000267011	1.24378	0.0291		19p13.3	lncRNA	6.22596	6.32512	5.11953	5.14285
Up	ENSG00000153012	1.24041	3.63e-06	LGI2	4p15.2	protein_coding	8.19799	8.2792	7.11858	6.92469
Up	ENSG00000233198	1.23661	0.0318	RNF224	9q34.3	protein_coding	6.44881	6.11757	5.23807	5.06059
Up	ENSG00000168994	1.23548	1.28e-26	PXDC1 ENSG00000168994	6p25.2	protein_coding	11.1611	11.0881	9.9064	9.87952
Up	ENSG00000164619	1.2351	0.00177	BMPER	7p14.3	protein_coding	7.07984	7.32427	5.96696	6.07981
Up	ENSG00000205710	1.23063	2.27e-07	C17orf107	17p13.2	protein_coding	8.50981	8.56615	7.33798	7.31899
Up	ENSG00000146469	1.2273	8.37e-34	VIP	6q25.2	protein_coding	12.2169	12.2016	11.0598	10.9033
Up	ENSG00000162188	1.22189	4.23e-06	GNG3	11q12.3	protein_coding	8.37142	8.33699	7.3291	6.95916
Up	ENSG00000261101	1.22163	0.0764		Xq22.1	lncRNA	5.69847	6.19654	5.11953	4.55959
Up	ENSG00000159173	1.2212	0.000623	TNNI1	1q32.1	protein_coding	7.55783	7.58129	6.1189	6.61459
Up	ENSG00000077264	1.22049	8.38e-36	PAK3	Xq23	protein_coding	12.2332	12.2013	11.0477	10.9476
Up	ENSG00000124508	1.21986	0.000812	BTN2A2	6p22.2	protein_coding	7.32454	7.4585	6.15952	6.27484
Up	ENSG00000179750	1.21888	0.0369	APOBEC3B	22q13.1	protein_coding	6.46592	6.05537	5.07775	5.22067
Up	ENSG00000169836	1.214	0.00837	TACR3	4q24	protein_coding	6.95213	6.76154	5.89661	5.49574
Up	ENSG00000131910	1.21299	0.0436	NR0B2	1p36.11	protein_coding	6.46592	5.99037	4.9446	5.29451
Up	ENSG00000163630	1.21042	8.57e-13	SYNPR	3p14.2	protein_coding	9.61162	9.58811	8.35544	8.44152
Up	ENSG00000162643	1.21001	0.0342	DNAI3 ENSG00000162643	1p22.3	protein_coding	6.26557	6.30743	5.03472	5.29451
Up	ENSG00000185305	1.20827	1.55e-35	ARL15	5q11.2	protein_coding	12.6983	12.7166	11.581	11.4151
Up	ENSG00000166900	1.20512	3.77e-24	STX3	11q12.1	protein_coding	11.8495	11.8324	10.4849	10.7761
Up	ENSG00000128965	1.20313	2.14e-14	CHAC1	15q15.1	protein_coding	10.1767	10.0654	9.04976	8.78995
Up	ENSG00000154263	1.19718	0.0187	ABCA10	17q24.3	protein_coding	7.1556	7.55156	5.31202	6.76503
Up	ENSG00000153395	1.19627	3.06e-50	LPCAT1	5p15.33	protein_coding	15.6222	15.5415	14.4165	14.3554
Up	ENSG00000175106	1.19192	0.0633	TVP23C	17p12	protein_coding	5.7828	6.34258	4.9446	5.06059
Up	ENSG00000125844	1.19183	1.71e-31	RRBP1	20p12.1	protein_coding	13.5362	13.4901	12.4448	12.1881
Up	ENSG00000124762	1.19162	6.21e-41	CDKN1A	6p21.2	protein_coding	13.5501	13.519	12.4084	12.2759
Up	ENSG00000188783	1.19097	3.23e-06	PRELP	1q32.1	protein_coding	8.36231	8.35431	7.28388	7.08933
Up	ENSG00000189334	1.18882	0.00316	S100A14	1q21.3	protein_coding	7.14502	7.13676	6.1189	5.87845
Up	ENSG00000070540	1.1869	0.0157	WIPI1	17q24.2	protein_coding	6.6716	6.59663	5.44942	5.58673
Up	ENSG00000171551	1.18325	1.42e-05	ECEL1	2q37.1	protein_coding	8.22838	8.2471	7.22768	6.91302
Up	ENSG00000084636	1.17925	1.17e-14	COL16A1	1p35.2	protein_coding	10.5267	10.4528	9.12861	9.48142
Up	ENSG00000234028	1.17826	0.00085	EIF2AK3-DT	2p11.2	lncRNA	7.37974	7.58129	6.31146	6.38034
Up	ENSG00000078814	1.17773	1.76e-07	MYH7B	20q11.22	protein_coding	8.73112	8.74098	7.47304	7.67053
Up	ENSG00000163435	1.17514	3.26e-15	ELF3	1q32.1	protein_coding	10.2551	10.3268	9.23935	8.99488
Up	ENSG00000136383	1.17027	2.12e-05	ALPK3	15q25.3	protein_coding	8.19286	8.15618	6.89624	7.15026
Up	ENSG00000140945	1.1611	8.02e-12	CDH13	16q23.3	protein_coding	9.85504	9.80208	8.81563	8.52058
Up	ENSG00000172071	1.1603	5.99e-27	EIF2AK3	2p11.2	protein_coding	11.5196	11.5258	10.3132	10.4146
Up	ENSG00000127578	1.15909	1.71e-11	WFIKKN1	16p13.3	protein_coding	9.59811	9.58444	8.52438	8.35357
Up	ENSG00000165029	1.15905	4.37e-22	ABCA1	9q31.1	protein_coding	10.8873	10.8952	9.75224	9.71951
Up	ENSG00000174562	1.15622	0.00224	KLK15	19q13.33	protein_coding	7.23757	7.32427	6.21839	6.12098
Up	ENSG00000204592	1.15563	6.11e-43	HLA-E	6p22.1	protein_coding	16.9726	16.9102	15.8558	15.713
Up	ENSG00000165895	1.15111	2.91e-06	ARHGAP42	11q22.1	protein_coding	8.41611	8.7043	7.48907	7.37962
Up	ENSG00000149488	1.14969	3.52e-18	TMC2	20p13	protein_coding	10.5973	10.608	9.53207	9.37907
Up	ENSG00000122861	1.14743	1.18e-06	PLAU	10q22.2	protein_coding	8.62089	8.73769	7.68963	7.39648
Up	ENSG00000072682	1.14678	5.55e-25	P4HA2	5q31.1	protein_coding	11.3195	11.2884	10.1924	10.127
Up	ENSG00000269821	1.13934	5.82e-08	KCNQ1OT1	11p15.5	lncRNA	9.10322	9.45793	8.03354	8.28277
Up	ENSG00000101276	1.13726	0.0636	SLC52A3	20p13	protein_coding	6.12188	6.09714	5.07775	5.06059
Up	ENSG00000210184	1.13583	0.00182	MT-TS2	MT	Mt_tRNA	7.40657	7.35041	6.21839	6.34603
Up	ENSG00000126947	1.13072	1.77e-19	ARMCX1	Xq22.1	protein_coding	10.9593	10.9475	9.91829	9.72787
Up	ENSG00000116191	1.12506	2.59e-06	RALGPS2	1q25.2	protein_coding	8.6323	8.48196	7.51278	7.38807
Up	ENSG00000230606	1.12294	0.017		2q11.2	lncRNA	6.7008	6.86186	5.54451	5.87845
Up	ENSG00000277651	1.11683	0.0838		14q23.3	lncRNA	6.07805	6.01237	5.23807	4.78125
Up	ENSG00000054219	1.1165	0.0535	LY75	2q24.2	protein_coding	6.07805	6.49094	5.27552	5.25806
Up	ENSG00000139304	1.11424	0.000272	PTPRQ	12q21.31	protein_coding	7.93479	7.93797	6.64763	7.02571
Up	ENSG00000279314	1.11125	0.0116		13q13.1	TEC	6.90273	7.12672	6.17941	5.69975
Up	ENSG00000104856	1.1072	1.97e-14	RELB	19q13.32	protein_coding	10.2252	10.2115	9.19118	9.03851
Up	ENSG00000108821	1.10404	2.86e-17	COL1A1 ENSG00000108821	17q21.33	protein_coding	10.558	10.5631	9.41531	9.50494
Up	ENSG00000279551	1.10397	0.0142		12q15	TEC	6.82532	6.89775	5.92044	5.69975
Up	ENSG00000279253	1.0996	0.0296		20q11.22	TEC	6.68627	6.93277	5.31202	6.12098
Up	ENSG00000172183	1.09867	3.79e-05	ISG20	15q26.1	protein_coding	8.38946	8.18551	7.10824	7.31011
Up	ENSG00000275131	1.09718	0.0409	PDE4DIPP2	1p11.2	transcribed_unprocessed_pseudogene	7.25736	7.49801	5.27552	6.92469
Up	ENSG00000114541	1.09582	0.000978	FRMD4B ENSG00000114541	3p14.1	protein_coding	7.7724	7.80569	6.95512	6.44662
Up	ENSG00000170647	1.09537	0.0442	NA	NANA	NA	6.32303	6.45927	5.41627	5.33006
Up	ENSG00000109320	1.09481	6.56e-06	NFKB1	4q24	protein_coding	8.44227	8.52084	7.3468	7.46204
Up	ENSG00000251491	1.09453	0.0646	OR7E28P	2q24.1	transcribed_unprocessed_pseudogene	6.12188	6.27141	5.19963	5.18228
Up	ENSG00000135218	1.09238	0.000532	CD36	7q21.11	protein_coding	8.26793	8.4257	6.80955	7.62832
Up	ENSG00000114529	1.09004	0.00481	C3orf52 ENSG00000114529	3q13.2	protein_coding	7.45877	7.33304	6.03405	6.6001
Up	ENSG00000198125	1.0892	4.93e-24	MB	22q12.3	protein_coding	11.8629	11.7696	10.7988	10.657
Up	ENSG00000169851	1.08851	2.8e-15	PCDH7	4p15.1	protein_coding	10.9869	10.9939	10.0618	9.72953
Up	ENSG00000145391	1.08804	2.45e-20	SETD7	4q31.1	protein_coding	11.4526	11.4698	10.4829	10.2596
Up	ENSG00000166126	1.08739	0.00169	AMN	14q32.32	protein_coding	7.61262	7.7413	6.34707	6.85319
Up	ENSG00000186369	1.08732	0.0175	LINC00643	14q23.2	transcribed_unitary_pseudogene	6.74351	7.033	5.66227	6.03743
Up	ENSG00000197956	1.08334	9.44e-17	S100A6	1q21.3	protein_coding	10.9547	10.7571	9.74225	9.81513
Up	ENSG00000279541	1.08164	0.0164		19q13.43	TEC	6.95213	6.77447	5.74469	5.92569
Up	ENSG00000133103	1.07535	2.85e-13	COG6	13q14.11	protein_coding	10.5308	10.3475	9.26052	9.4735
Up	ENSG00000135269	1.06736	3.41e-31	TES	7q31.2	protein_coding	12.5127	12.5642	11.4873	11.4574
Up	ENSG00000113070	1.06682	5.4e-22	HBEGF	5q31.3	protein_coding	11.4964	11.5172	10.5126	10.3683
Up	ENSG00000186951	1.06665	6.15e-23	PPARA	22q13.31	protein_coding	11.541	11.5499	10.5378	10.4218
Up	ENSG00000274290	1.06256	0.0812	H2BC6	6p22.2	protein_coding	6.05563	6.23446	5.23807	5.1023
Up	ENSG00000069869	1.05957	3.31e-20	NEDD4	15q21.3	protein_coding	11.1605	11.268	10.135	10.1815
Up	ENSG00000204054	1.0595	1.55e-23	LINC00963 ENSG00000204054	9q34.11	lncRNA	11.554	11.5523	10.4597	10.5309
Up	ENSG00000256894	1.05908	0.0688		12p12.1	lncRNA	6.20574	6.35984	5.48182	5.1023
Up	ENSG00000162621	1.05883	0.0149	LRRC53 ENSG00000162621	1p31.1	protein_coding	7.06869	6.95565	5.77115	6.19996
Up	ENSG00000173376	1.05757	0.00315	NDNF	4q27	protein_coding	7.82638	7.66003	7.02274	6.32856
Up	ENSG00000137834	1.05646	1.6e-18	SMAD6	15q22.31	protein_coding	11.0655	10.9695	10.01	9.91799
Up	ENSG00000104888	1.05315	1.09e-08	SLC17A7	19q13.33	protein_coding	9.30918	9.26988	8.25591	8.23669
Up	ENSG00000070190	1.05134	0.0843	DAPP1	4q23	protein_coding	6.07805	6.23446	5.31202	5.06059
Up	ENSG00000188933	1.04886	0.0357	USP32P1	17p11.2	transcribed_unprocessed_pseudogene	7.17653	7.7347	5.63372	6.99282
Up	ENSG00000197381	1.04642	3.83e-21	ADARB1	21q22.3	protein_coding	11.9635	11.9528	11.0224	10.7953
Up	ENSG00000167748	1.0456	0.0409	KLK1	19q13.33	protein_coding	6.83851	6.41041	5.79713	5.49574
Up	ENSG00000100139	1.04503	3.81e-28	MICALL1	22q13.1	protein_coding	12.7418	12.7335	11.763	11.6206
Up	ENSG00000102401	1.04245	2.18e-28	ARMCX3	Xq22.1	protein_coding	13.5935	13.5773	12.4451	12.6355
Up	ENSG00000269069	1.04105	0.0477		19q13.2	processed_pseudogene	6.5645	6.63966	5.27552	5.90226
Up	ENSG00000283064	1.0392	0.0162		6p22.2	lncRNA	6.97621	6.92119	6.01203	5.90226
Up	ENSG00000143162	1.03891	4.65e-25	CREG1	1q24.2	protein_coding	11.9548	11.9172	10.9374	10.8591
Up	ENSG00000169246	1.03784	0.0698	NPIPB3	16p12.2	protein_coding	6.62667	6.44317	5.03472	5.94874
Up	ENSG00000203797	1.03704	0.0492	DDO	6q21	protein_coding	6.44881	6.62546	5.77115	5.33006
Up	ENSG00000210100	1.03368	0.0409	MT-TI	MT	Mt_tRNA	6.61138	6.52194	5.63372	5.55703
Up	ENSG00000087074	1.03342	7.64e-15	PPP1R15A ENSG00000087074	19q13.33	protein_coding	11.5369	11.5419	10.3109	10.6812
Up	ENSG00000278811	1.03153	0.0273	LINC00624	1q21.2	lncRNA	6.79856	6.97818	5.60459	6.16101
Up	ENSG00000167549	1.03104	0.0215	CORO6	17q11.2	protein_coding	6.79856	6.93277	5.82265	5.94874
Up	ENSG00000157613	1.03016	0.000752	CREB3L1	11p11.2	protein_coding	8.02412	7.91481	7.14916	6.75198
Up	ENSG00000215203	1.02976	1.12e-19	GRXCR1	4p13	protein_coding	11.2656	11.341	10.225	10.326
Up	ENSG00000206344	1.02959	0.0933	HCG27	6p21.33	lncRNA	6.05563	6.35984	4.99036	5.49574
Up	ENSG00000110811	1.02907	7.82e-21	P3H3	12p13.31	protein_coding	11.3177	11.2845	10.2733	10.2757
Up	ENSG00000176142	1.02891	2.08e-13	TMEM39A	3q13.33	protein_coding	11.132	11.1042	9.89441	10.2654
Up	ENSG00000165410	1.02805	1.04e-22	CFL2 ENSG00000165410	14q13.1	protein_coding	12.3283	12.4158	11.4387	11.2468
Up	ENSG00000268230	1.02449	0.0327	ENSG00000268230	19q13.43	lncRNA	6.93994	6.63966	5.60459	6.01576
Up	ENSG00000198626	1.023	1.78e-05	RYR2	1q43	protein_coding	8.47221	8.60647	7.50492	7.5626
Up	ENSG00000145526	1.02134	5.25e-06	CDH18	5p14.3	protein_coding	9.17779	8.9377	8.23705	7.84039
Up	ENSG00000146215	1.02053	0.0175	CRIP3	6p21.1	protein_coding	6.97621	7.10641	5.84773	6.25648
Up	ENSG00000008323	1.01773	0.000156	PLEKHG6	12p13.31	protein_coding	8.31589	8.32385	7.49702	7.12012
Up	ENSG00000100934	1.01691	1.27e-20	SEC23A	14q21.1	protein_coding	11.3335	11.3229	10.3266	10.3005
Up	ENSG00000178607	1.01571	4.22e-09	ERN1	17q23.3	protein_coding	9.49564	9.55665	8.56653	8.46969
Up	ENSG00000112183	1.01053	1.06e-33	RBM24	6p22.3	protein_coding	14.5653	14.5798	13.6171	13.5053
Up	ENSG00000198380	1.00867	6.34e-20	GFPT1	2p13.3	protein_coding	14.3753	14.3792	13.5286	13.1891
Up	ENSG00000233930	1.00736	4.31e-11	KRTAP5-AS1	11p15.5	lncRNA	10.1452	10.0797	9.00029	9.21288
Up	ENSG00000279010	1.0073	1.51e-08	NA	NANA	NA	9.44046	9.59905	8.58901	8.45366
Up	ENSG00000170160	1.00661	0.000768	CCDC144A	17p11.2	protein_coding	8.73112	8.96615	7.3291	8.24602
Up	ENSG00000130775	1.00521	1.97e-14	THEMIS2	1p35.3	protein_coding	10.6233	10.5119	9.56647	9.56771
Up	ENSG00000073711	1.00325	9.74e-14	PPP2R3A	3q22.2	protein_coding	10.4078	10.3933	9.43406	9.36843
Up	ENSG00000279759	1.00214	0.0691		19q13.2	TEC	6.2459	6.66765	5.34761	5.69975
Up	ENSG00000124939	1.00201	8.96e-11	SCGB2A1	11q12.3	protein_coding	10.3129	10.1372	9.33778	9.11438
Down	ENSG00000124882	-6.25223	0.00083	EREG	4q13.3	protein_coding	2	2.31517	4.99036	5.72667
Down	ENSG00000115648	-5.55254	4.27e-05	MLPH	2q37.3	protein_coding	2.33398	2.31517	5.74469	5.61582
Down	ENSG00000125533	-4.31898	2.04e-11	BHLHE23	20q13.33	protein_coding	3.02994	3.43781	6.89624	6.77796
Down	ENSG00000172061	-3.51018	0.00102	LRRC15	3q29	protein_coding	2.83305	2.79283	5.11953	5.39863
Down	ENSG00000120708	-3.35454	2.89e-06	TGFBI	5q31.1	protein_coding	3.35778	3.56231	6.5744	5.82961
Down	ENSG00000105974	-3.32837	6.17e-07	CAV1	7q31.2	protein_coding	3.49743	3.56231	6.38183	6.25648
Down	ENSG00000007171	-3.05768	9.32e-20	NOS2	17q11.2	protein_coding	5.22272	5.25482	8.34667	7.93578
Down	ENSG00000120471	-3.04572	1.46e-06	TP53AIP1	11q24.3	protein_coding	3.95059	3.56231	6.31146	6.44662
Down	ENSG00000088836	-3.03819	3.84e-90	SLC4A11	20p13	protein_coding	8.38946	8.3017	11.1552	11.554
Down	ENSG00000146674	-2.92594	2.17e-05	IGFBP3	7p12.3	protein_coding	3.02994	4.2947	6.17941	6.44662
Down	ENSG00000222000	-2.55971	0.00905		2q11.2	lncRNA	3.74173	2.79283	5.54451	5.06059
Down	ENSG00000277287	-2.54558	1.28e-12		20p13	lncRNA	5.44604	5.17906	7.62583	7.84039
Down	ENSG00000169994	-2.54305	0.00382	MYO7B	2q14.3	protein_coding	3.20315	3.6769	5.69027	5.25806
Down	ENSG00000143341	-2.40183	5.21e-05	HMCN1	1q25.3	protein_coding	4.29492	4.14346	6.27495	6.41386
Down	ENSG00000205436	-2.35042	1.5e-39	EXOC3L4	14q32.32	protein_coding	7.50087	7.45047	9.70671	9.887
Down	ENSG00000164692	-2.34026	7.23e-20	COL1A2	7q21.3	protein_coding	6.59592	6.21562	8.77698	8.62086
Down	ENSG00000125730	-2.33229	0.00106	C3	19p13.3	protein_coding	3.74173	4.06144	5.92044	5.87845
Down	ENSG00000116016	-2.31178	7.24e-07	EPAS1	2p21	protein_coding	4.57269	5.0991	6.90821	7.09966
Down	ENSG00000259058	-2.30322	0.000181		14q24.3	lncRNA	4.04467	4.36476	6.27495	6.21905
Down	ENSG00000139219	-2.2625	0.00337	COL2A1	12q13.11	protein_coding	3.74173	3.97449	5.38235	6.07981
Down	ENSG00000116176	-2.25937	0.000623	TPSG1	16p13.3	protein_coding	4.44048	3.78307	6.07709	6.16101
Down	ENSG00000161911	-2.23513	1.32e-06	TREML1 ENSG00000161911	6p21.1	protein_coding	4.75074	5.01445	7.0554	6.86536
Down	ENSG00000138685	-2.21409	0.000405	FGF2	4q28.1	protein_coding	4.5081	3.97449	6.25634	6.18062
Down	ENSG00000186340	-2.20897	1.7e-05	THBS2	6q27	protein_coding	4.75074	4.55659	6.58935	6.75198
Down	ENSG00000204347	-2.18793	5.11e-61	BTBD17	17q25.1	protein_coding	10.8157	10.4886	13.0117	12.6591
Down	ENSG00000167601	-2.15213	6.18e-06	AXL	19q13.2	protein_coding	4.80552	4.92453	6.96661	6.73882
Down	ENSG00000138316	-2.13533	7.24e-32	ADAMTS14	10q22.1	protein_coding	7.91001	7.93222	9.82666	10.2223
Down	ENSG00000187955	-2.12166	0.0126	COL14A1	8q24.12	protein_coding	3.62474	3.78307	5.44942	5.43173
Down	ENSG00000105675	-2.04578	0.000114	ATP4A	19q13.12	protein_coding	5.00595	4.43158	6.5593	6.67113
Down	ENSG00000100290	-2.03603	4.22e-77	BIK	22q13.2	protein_coding	11.2303	10.9897	13.2442	13.0467
Down	ENSG00000080644	-2.02836	1.01e-87	CHRNA3	15q25.1	protein_coding	10.9007	10.8615	13.01	12.7967
Down	ENSG00000130600	-2.02522	5.32e-24	H19	11p15.5	lncRNA	8.48485	7.89126	10.3952	10.0371
Down	ENSG00000039560	-2.02462	0.00465	RAI14	5p13.2	protein_coding	3.95059	4.22106	5.71774	5.94874
Down	ENSG00000162595	-1.99356	0.0463	DIRAS3	1p31.3	protein_coding	3.35778	3.78307	4.69112	5.52671
Down	ENSG00000186442	-1.98378	0.0265	KRT3	12q13.13	protein_coding	3.84993	3.56231	5.41627	5.22067
Down	ENSG00000184254	-1.96556	2.77e-25	ALDH1A3	15q26.3	protein_coding	7.50087	7.4261	9.41321	9.39595
Down	ENSG00000120457	-1.94781	1.83e-33	KCNJ5	11q24.3	protein_coding	8.13522	8.11611	10.1514	9.95831
Down	ENSG00000163661	-1.9204	0.00205	PTX3	3q25.32	protein_coding	4.80552	4.14346	6.36455	6.07981
Down	ENSG00000111799	-1.91093	0.00569	COL12A1	6q14.1	protein_coding	4.63452	3.88195	6.07709	5.87845
Down	ENSG00000173918	-1.90768	3.74e-51	C1QTNF1	17q25.3	protein_coding	9.81054	9.6063	11.7288	11.4897
Down	ENSG00000171403	-1.90153	9.07e-17	KRT9	17q21.2	protein_coding	7.36157	6.97818	9.16897	8.92685
Down	ENSG00000105695	-1.88355	0.0116	MAG	19q13.12	protein_coding	4.04467	4.14346	5.79713	5.61582
Down	ENSG00000173210	-1.87168	0.0817	ABLIM3	5q32	protein_coding	3.49743	3.56231	5.34761	4.49841
Down	ENSG00000106366	-1.86089	6.87e-06	SERPINE1 ENSG00000106366	7q22.1	protein_coding	5.86247	5.21744	7.50492	7.16017
Down	ENSG00000267909	-1.85561	1.51e-07	CCDC177	14q24.1	protein_coding	6.05563	5.72332	7.84092	7.50155
Down	ENSG00000131016	-1.84418	0.00688	AKAP12	6q25.1	protein_coding	4.04467	4.55659	5.92044	5.97143
Down	ENSG00000138119	-1.82987	2.42e-06	MYOF	10q23.33	protein_coding	5.88807	5.39535	7.32017	7.48587
Down	ENSG00000197934	-1.80965	0.0329	CYYR1-AS1	21q21.3	lncRNA	3.95059	3.88195	5.23807	5.58673
Down	ENSG00000148053	-1.78407	0.000108	NTRK2	9q21.33	protein_coding	5.0966	5.87507	7.52838	6.86536
Down	ENSG00000114115	-1.76924	6.65e-13	RBP1	3q23	protein_coding	6.91524	6.7485	8.59643	8.53588
Down	ENSG00000274717	-1.768	5.66e-09		22q13.2	processed_pseudogene	6.2459	6.25305	8.02807	7.89482
Down	ENSG00000129757	-1.76054	8.08e-45	CDKN1C	11p15.4	protein_coding	11.7365	11.4026	13.4777	13.1837
Down	ENSG00000196581	-1.7567	0.00167	AJAP1	1p36.32	protein_coding	4.63452	4.92453	6.46521	6.31087
Down	ENSG00000175206	-1.75404	0.0129	NPPA ENSG00000175206	1p36.22	protein_coding	4.5081	4.22106	6.19903	5.55703
Down	ENSG00000149654	-1.74919	7.15e-56	CDH22	20q13.12	protein_coding	11.1286	10.8863	12.8474	12.6658
Down	ENSG00000074047	-1.74041	0.00158	GLI2	2q14.2	protein_coding	5.00595	5.13964	7.08734	6.14114
Down	ENSG00000163430	-1.7383	1.85e-10	FSTL1	3q13.33	protein_coding	6.49953	6.59663	8.24179	8.24602
Down	ENSG00000216753	-1.73808	6.64e-07	HMGA1P7	6q23.2	processed_pseudogene	6.07805	5.82624	7.74407	7.50155
Down	ENSG00000220575	-1.71283	0.00141	HTR5A-AS1	7q36.2	lncRNA	4.90921	4.87737	6.52862	6.3972
Down	ENSG00000007312	-1.70731	0.0168	CD79B	17q23.3	protein_coding	5.00595	3.78307	5.98967	6.07981
Down	ENSG00000186522	-1.70292	0.0195	SEPTIN10	2q13	protein_coding	4.29492	4.22106	5.66227	5.80455
Down	ENSG00000184564	-1.69748	3.57e-06	SLITRK6	13q31.1	protein_coding	5.86247	5.87507	7.65454	7.31899
Down	ENSG00000106066	-1.69695	7.78e-10	CPVL	7p14.3	protein_coding	6.54853	6.53719	8.2083	8.18424
Down	ENSG00000247228	-1.69303	0.056		16q22.1	lncRNA	4.04467	3.78307	5.16014	5.46409
Down	ENSG00000079308	-1.68952	0.00244	TNS1	2q35	protein_coding	4.57269	5.21744	6.32938	6.62893
Down	ENSG00000258499	-1.68903	0.0474	LINC02287	14q32.12	lncRNA	3.84993	4.14346	5.19963	5.61582
Down	ENSG00000146648	-1.68814	0.00474	EGFR	7p11.2	protein_coding	4.80552	4.55659	6.27495	6.14114
Down	ENSG00000167779	-1.65926	0.0136	IGFBP6	12q13.13	protein_coding	4.133	4.82862	6.01203	5.99376
Down	ENSG00000166147	-1.65924	3.81e-07	FBN1	15q21.1	protein_coding	6.12188	6.11757	7.7239	7.71827
Down	ENSG00000157219	-1.64221	0.0136	HTR5A	7q36.2	protein_coding	4.80552	4.22106	5.94389	6.05878
Down	ENSG00000130635	-1.63693	3.96e-07	COL5A1	9q34.3	protein_coding	6.41398	6.07641	7.9199	7.75142
Down	ENSG00000125508	-1.63608	0.00235	SRMS	20q13.33	protein_coding	5.0966	4.82862	6.5744	6.36329
Down	ENSG00000236423	-1.62135	6.53e-22	LINC01134	1p36.32	lncRNA	8.2728	8.06967	9.77039	9.793
Down	ENSG00000174370	-1.60554	3.53e-09	C11orf45 ENSG00000174370	11q24.3	protein_coding	6.6418	6.7485	8.17401	8.34925
Down	ENSG00000186007	-1.60358	2.99e-08	LEMD1	1q32.1	protein_coding	6.4315	6.55228	8.06596	8.04142
Down	ENSG00000049540	-1.5927	0.00899	ELN	7q11.23	protein_coding	5.41114	4.36476	6.66184	6.18062
Down	ENSG00000233968	-1.58704	0.0507		10p12.31	lncRNA	4.133	4.14346	5.38235	5.58673
Down	ENSG00000226308	-1.58563	0.0909		20q13.31	lncRNA	4.21623	3.56231	5.19963	5.25806
Down	ENSG00000082556	-1.57665	4.8e-05	OPRK1	8q11.23	protein_coding	5.75523	5.74975	7.30214	7.20872
Down	ENSG00000244694	-1.57397	2.38e-07	PTCHD4	6p12.3	protein_coding	6.3601	6.3769	7.89606	7.89482
Down	ENSG00000125531	-1.57285	1.52e-10	FNDC11	20q13.33	protein_coding	7.07984	7.00036	8.69299	8.4657
Down	ENSG00000244094	-1.56646	0.0382	SPRR2F	1q21.3	protein_coding	4.90921	3.88195	6.09815	5.58673
Down	ENSG00000115461	-1.55932	5.46e-45	IGFBP5	2q35	protein_coding	13.1221	13.0205	14.7935	14.448
Down	ENSG00000165188	-1.55207	1.95e-09	RNF183	9q32	protein_coding	6.7713	6.93277	8.37282	8.37501
Down	ENSG00000237234	-1.5472	0.0468		6q21	lncRNA	4.44048	4.06144	5.60459	5.58673
Down	ENSG00000129474	-1.53962	2.75e-48	AJUBA	14q11.2	protein_coding	10.2782	10.1912	11.806	11.7365
Down	ENSG00000164362	-1.53467	0.000686	TERT	5p15.33	protein_coding	5.44604	5.55372	6.71732	7.15026
Down	ENSG00000216560	-1.5309	0.0725	LINC00955	4p16.3	lncRNA	4.21623	3.97449	5.48182	5.29451
Down	ENSG00000280623	-1.52907	0.034	PCAT14	22q11.23	lncRNA	4.29492	4.55659	5.92044	5.61582
Down	ENSG00000120885	-1.50685	0.000104	CLU	8p21.1	protein_coding	5.66923	6.25305	7.57417	7.2922
Down	ENSG00000177519	-1.50493	5.93e-21	RPRM	2q23.3	protein_coding	8.45518	8.35	9.94613	9.84615
Down	ENSG00000128510	-1.50201	0.00523	CPA4	7q32.2	protein_coding	5.13988	5.01445	6.61879	6.29297
Down	ENSG00000166482	-1.49708	1.01e-68	MFAP4	17p11.2	protein_coding	12.6155	12.5372	14.1205	14.0245
Down	ENSG00000261456	-1.49674	5.33e-21	TUBB8	10p15.3	protein_coding	8.46372	8.35431	9.92419	9.86596
Down	ENSG00000225492	-1.48593	1.56e-06	GBP1P1	1p22.2	transcribed_unprocessed_pseudogene	6.28498	6.6951	7.93168	7.96998
Down	ENSG00000122786	-1.47058	0.0123	CALD1	7q33	protein_coding	5.05199	4.72587	6.21839	6.25648
Down	ENSG00000104783	-1.46865	1.28e-10	KCNN4	19q13.31	protein_coding	7.20737	7.31546	8.71701	8.69771
Down	ENSG00000169439	-1.46053	0.00982	SDC2	8q22.1	protein_coding	4.95839	4.97019	6.29332	6.31087
Down	ENSG00000198756	-1.45826	2.2e-12	COLGALT2	1q25.3	protein_coding	7.65798	7.55156	9.12092	8.9641
Down	ENSG00000145794	-1.44679	0.0249	MEGF10	5q23.2	protein_coding	4.8583	4.55659	6.05573	5.97143
Down	ENSG00000134013	-1.44142	1.72e-05	LOXL2	8p21.3	protein_coding	6.53238	6.09714	7.73066	7.71827
Down	ENSG00000163359	-1.4411	1.9e-09	COL6A3	2q37.3	protein_coding	7.4502	7.08581	8.69299	8.69771
Down	ENSG00000258457	-1.41267	0.0662		14q11.2	lncRNA	4.63452	4.14346	5.69027	5.58673
Down	ENSG00000124664	-1.40985	2.27e-05	SPDEF	6p21.31	protein_coding	6.41398	6.1772	7.68268	7.64253
Down	ENSG00000157335	-1.39804	0.0129	CLEC18C	16q22.1	protein_coding	4.80552	5.3268	6.38183	6.38034
Down	ENSG00000168907	-1.39797	0.000187	PLA2G4F	15q15.1	protein_coding	5.96228	6.01237	7.28388	7.37111
Down	ENSG00000218416	-1.39318	8.33e-13		2q37.3	lncRNA	7.92864	7.82446	9.16648	9.33819
Down	ENSG00000176136	-1.38943	2.04e-05	MC5R	18p11.21	protein_coding	6.86454	6.34258	8.14901	7.78383
Down	ENSG00000016402	-1.38818	0.00309	IL20RA	6q23.3	protein_coding	5.96228	5.25482	7.10824	6.80347
Down	ENSG00000266711	-1.38638	0.00112		17q25.3	lncRNA	5.72713	5.80119	7.27467	6.86536
Down	ENSG00000224717	-1.38443	0.0344	LEMD1-DT	1q32.1	lncRNA	4.6938	4.77816	6.1189	5.82961
Down	ENSG00000189433	-1.37915	0.0122	GJB4	1p34.3	protein_coding	5.51341	4.82862	6.48133	6.4944
Down	ENSG00000095303	-1.35815	5.45e-15	PTGS1	9q33.2	protein_coding	8.55847	8.34567	9.90938	9.68904
Down	ENSG00000123454	-1.34648	3.86e-34	DBH	9q34.2	protein_coding	10.2575	10.1534	11.5973	11.5004
Down	ENSG00000279013	-1.34419	0.00393		4q22.1	TEC	5.3387	5.72332	6.82226	6.80347
Down	ENSG00000215397	-1.3352	6.73e-21	SCRT2	20p13	protein_coding	9.54477	9.29477	10.8485	10.6543
Down	ENSG00000041982	-1.3341	0.000419	TNC	9q33.1	protein_coding	6.26557	5.87507	7.37295	7.35394
Down	ENSG00000276170	-1.3211	0.00056		17q12	lncRNA	5.96228	6.03403	7.2181	7.31011
Down	ENSG00000137959	-1.31784	1.59e-11	IFI44L	1p31.1	protein_coding	8.08074	7.82446	9.23935	9.28258
Down	ENSG00000157227	-1.30836	8.27e-05	MMP14	14q11.2	protein_coding	6.41398	6.30743	7.62583	7.62832
Down	ENSG00000135636	-1.3057	0.000545	DYSF	2p13.2	protein_coding	6.22596	5.94535	7.26539	7.42142
Down	ENSG00000226435	-1.30285	0.0643	ANKRD18DP	3q29	transcribed_unprocessed_pseudogene	4.63452	4.87737	5.51351	6.25648
Down	ENSG00000243902	-1.29717	0.0189	ELFN2	22q13.1	lncRNA	5.37537	5.01445	6.27495	6.5254
Down	ENSG00000225756	-1.29373	2.46e-42	DBH-AS1	9q34.2	lncRNA	11.0039	10.9848	12.2599	12.3124
Down	ENSG00000011028	-1.29179	4.94e-25	MRC2	17q23.2	protein_coding	9.77495	9.61531	10.9359	11.0316
Down	ENSG00000162998	-1.29124	0.0764	FRZB	2q32.1	protein_coding	5.0966	4.22106	5.98967	5.7531
Down	ENSG00000122574	-1.28999	7e-27	WIPF3	7p14.3	protein_coding	9.9749	10.0732	11.3994	11.2187
Down	ENSG00000130038	-1.27933	0.00102	CRACR2A ENSG00000130038	12p13.32	protein_coding	5.93796	6.28953	7.52838	7.16017
Down	ENSG00000157322	-1.2755	0.003	CLEC18A	16q22.1	protein_coding	5.72713	5.7757	7.00055	6.92469
Down	ENSG00000168542	-1.27526	4.98e-10	COL3A1	2q32.2	protein_coding	8.08074	7.77385	9.12092	9.26661
Down	ENSG00000105642	-1.2698	2.6e-16	KCNN1	19p13.11	protein_coding	8.92295	8.83962	10.2511	10.029
Down	ENSG00000169116	-1.26071	8.97e-06	PARM1	4q13.3	protein_coding	6.91524	6.7485	8.08718	8.04142
Down	ENSG00000116819	-1.2603	0.000436	TFAP2E	1p34.3	protein_coding	6.22596	6.25305	7.3468	7.55511
Down	ENSG00000162494	-1.26008	0.0114	LRRC38	1p36.21	protein_coding	5.98619	5.17906	6.90821	6.73882
Down	ENSG00000173546	-1.25851	0.0208	CSPG4	15q24.2	protein_coding	5.22272	5.25482	6.27495	6.5254
Down	ENSG00000167612	-1.25749	0.000333	ANKRD33	12q13.13	protein_coding	6.75747	6.30743	7.5206	7.98121
Down	ENSG00000123453	-1.25299	1.04e-34	SARDH ENSG00000123453	9q34.2	protein_coding	10.8649	10.8286	12.1633	12.0296
Down	ENSG00000100979	-1.25066	0.00893	PLTP	20q13.12	protein_coding	5.51341	5.5234	6.68985	6.69858
Down	ENSG00000184144	-1.24996	3.18e-37	CNTN2	1q32.1	protein_coding	14.5134	14.4337	15.8464	15.5901
Down	ENSG00000243910	-1.2337	0.0303	TUBA4B	2q35	protein_coding	5.54595	4.97019	6.19903	6.62893
Down	ENSG00000181215	-1.22604	6.18e-07	C4orf50 ENSG00000181215	4p16.1	protein_coding	7.50915	7.40962	8.84083	8.46969
Down	ENSG00000130303	-1.2211	9.92e-30	BST2	19p13.11	protein_coding	10.8323	10.6998	12.0564	11.9131
Down	ENSG00000101188	-1.21378	6.55e-10	NTSR1	20q13.33	protein_coding	7.87841	7.95511	9.13372	9.10158
Down	ENSG00000099250	-1.19798	5.17e-25	NRP1	10p11.22	protein_coding	10.2939	10.162	11.4898	11.3559
Down	ENSG00000272449	-1.19744	1.72e-08		1p36.32	lncRNA	8.20819	7.79304	9.26285	9.13211
Down	ENSG00000242808	-1.19131	2.87e-16	SOX2-OT	3q26.33	lncRNA	9.07841	9.13855	10.3813	10.202
Down	ENSG00000175592	-1.1905	0.0483	FOSL1	11q13.1	protein_coding	5.30107	4.92453	6.03405	6.38034
Down	ENSG00000243284	-1.17859	0.0118	VSIG8	1q23.2	protein_coding	5.91323	5.49244	6.93186	6.72553
Down	ENSG00000224965	-1.17184	0.0693	LINC02586	1p13.3	lncRNA	5.05199	4.97019	6.32938	5.77906
Down	ENSG00000164458	-1.16984	5.14e-05	TBXT	6q27	protein_coding	7.0347	6.83743	7.95494	8.19873
Down	ENSG00000177182	-1.16445	0.0612	CLVS1	8q12.2	protein_coding	4.90921	5.25482	6.36455	5.92569
Down	ENSG00000134871	-1.1638	0.019	COL4A2	13q34	protein_coding	5.66923	5.39535	6.58935	6.67113
Down	ENSG00000135362	-1.16091	0.00479	PRR5L	11p13	protein_coding	5.88807	6.03403	7.0446	7.09966
Down	ENSG00000138606	-1.15935	4.85e-23	SHF	15q21.1	protein_coding	10.7262	10.5807	11.9175	11.6992
Down	ENSG00000103490	-1.15708	0.00149	PYCARD	16p11.2	protein_coding	6.32303	6.21562	7.42387	7.34528
Down	ENSG00000259439	-1.15522	0.0958	LINC01833	2p21	lncRNA	5.22272	4.49543	5.89661	5.99376
Down	ENSG00000170962	-1.1544	1.36e-12	PDGFD	11q22.3	protein_coding	9.07004	9.05625	10.3738	10.029
Down	ENSG00000154764	-1.15277	2.78e-13	WNT7A	3p25.1	protein_coding	9.52246	9.19733	10.6293	10.3938
Down	ENSG00000242173	-1.15101	7.59e-11	ARHGDIG	16p13.3	protein_coding	8.38497	8.33699	9.57212	9.42911
Down	ENSG00000110777	-1.15085	0.0385	POU2AF1	11q23.1	protein_coding	5.05199	5.58341	6.43243	6.3972
Down	ENSG00000185633	-1.14956	1.16e-34	NDUFA4L2	12q13.3	protein_coding	13.1571	13.0472	14.3375	14.1619
Down	ENSG00000196411	-1.14614	2.84e-18	EPHB4	7q22.1	protein_coding	10.0966	9.86084	11.2106	11.0363
Down	ENSG00000178342	-1.13589	1.16e-05	KCNG2	18q23	protein_coding	7.1556	7.19562	8.25591	8.32303
Down	ENSG00000259583	-1.13521	0.000389		15q26.3	lncRNA	6.7008	6.56722	7.80296	7.67053
Down	ENSG00000142583	-1.12531	7.87e-05	SLC2A5	1p36.23	protein_coding	7.01159	6.86186	8.05524	8.01982
Down	ENSG00000120594	-1.12492	0.00122	PLXDC2	10p12.31	protein_coding	6.51605	6.62546	7.87181	7.42142
Down	ENSG00000270168	-1.12388	0.0011	NA	NANA	NA	6.5803	7.00036	7.59654	8.1548
Down	ENSG00000161940	-1.12313	0.0488	BCL6B	17p13.1	protein_coding	5.26243	5.3268	6.1189	6.5254
Down	ENSG00000128606	-1.12299	8.53e-05	LRRC17	7q22.1	protein_coding	6.89011	6.97818	8.09243	7.96998
Down	ENSG00000169604	-1.11521	0.05	ANTXR1	2p13.3	protein_coding	5.51341	5.0991	6.21839	6.47865
Down	ENSG00000134780	-1.11516	1.25e-28	DAGLA	11q12.2	protein_coding	11.3549	11.2151	12.4469	12.3524
Down	ENSG00000253839	-1.11408	4.89e-06	NA	NANA	NA	7.42418	7.35041	8.41537	8.54725
Down	ENSG00000249311	-1.10824	0.0163	TERF1P3	4q28.3	processed_pseudogene	5.6089	6.03403	6.74428	7.02571
Down	ENSG00000167880	-1.10665	0.0512	EVPL	17q25.1	protein_coding	5.05199	5.58341	6.41576	6.32856
Down	ENSG00000177191	-1.10647	9e-06	B3GNT8 ENSG00000177191	19q13.2	protein_coding	7.4502	7.2429	8.43619	8.43746
Down	ENSG00000060138	-1.1051	0.0104	YBX3	12p13.2	protein_coding	5.98619	5.87507	6.85972	7.09966
Down	ENSG00000122585	-1.10471	3.07e-18	NPY	7p15.3	protein_coding	9.56872	9.58444	10.7127	10.6411
Down	ENSG00000184809	-1.10032	0.0465	B3GALT5-AS1	21q22.2	lncRNA	5.37537	5.29126	6.38183	6.32856
Down	ENSG00000185518	-1.09789	0.0725	SV2B	15q26.1	protein_coding	5.13988	5.25482	6.44892	5.92569
Down	ENSG00000235169	-1.09641	1.2e-05	SMIM1	1p36.32	protein_coding	7.40657	7.25217	8.44032	8.37501
Down	ENSG00000142089	-1.09358	8.48e-07	IFITM3	11p15.5	protein_coding	8.23339	7.79938	9.20822	9.01139
Down	ENSG00000281406	-1.09271	0.000352	BLACAT1	1q32.1	protein_coding	7.2475	6.70864	8.0819	8.05742
Down	ENSG00000111057	-1.09032	6.65e-34	KRT18	12q13.13	protein_coding	14.0283	13.941	15.1568	14.9892
Down	ENSG00000196503	-1.08551	0.000323	ARL9	4q12	protein_coding	6.79856	6.98931	8.07661	7.82801
Down	ENSG00000008394	-1.08284	7.39e-17	MGST1	12p12.3	protein_coding	9.46831	9.55477	10.5749	10.6071
Down	ENSG00000179921	-1.07813	0.0235	GPBAR1	2q35	protein_coding	5.54595	5.89888	6.73086	6.77796
Down	ENSG00000173295	-1.07519	0.0692	FAM86B3P	8p23.1	transcribed_unprocessed_pseudogene	5.05199	5.42845	6.32938	6.16101
Down	ENSG00000189410	-1.06794	9.05e-14	SH2D5	1p36.12	protein_coding	9.77323	9.4798	10.6365	10.7558
Down	ENSG00000169435	-1.06777	3.49e-10	RASSF6	4q13.3	protein_coding	8.53839	8.48196	9.53786	9.60083
Down	ENSG00000184709	-1.06763	2.69e-06	LRRC26	9q34.3	protein_coding	8.11367	7.6739	9.00866	8.91812
Down	ENSG00000135047	-1.06371	0.037	CTSL	9q21.33	protein_coding	5.57777	5.55372	6.44892	6.67113
Down	ENSG00000147041	-1.05928	0.00864	SYTL5	Xp11.4	protein_coding	6.2459	6.03403	7.0554	7.25569
Down	ENSG00000196187	-1.05747	0.00402	TMEM63A	1q42.12	protein_coding	6.20574	6.66765	7.53611	7.42142
Down	ENSG00000187123	-1.0547	2.53e-09	LYPD6	2q23.2	protein_coding	8.37142	8.54744	9.53594	9.48142
Down	ENSG00000115457	-1.05391	7.12e-28	IGFBP2	2q35	protein_coding	14.8913	14.7538	15.9787	15.7697
Down	ENSG00000275342	-1.05285	1.08e-08	PRAG1	8p23.1	protein_coding	9.11682	8.88503	10.2488	9.8245
Down	ENSG00000154146	-1.05253	5.41e-18	NRGN	11q24.2	protein_coding	10.1412	9.99392	11.1757	11.0597
Down	ENSG00000246662	-1.04932	0.0684	LINC00535	8q22.1	lncRNA	5.0966	5.58341	6.27495	6.3972
Down	ENSG00000101144	-1.04514	1.18e-25	BMP7	20q13.31	protein_coding	13.4026	13.2588	14.4805	14.2661
Down	ENSG00000254101	-1.04441	4.22e-05	LINC02055	8q24.23	lncRNA	7.25736	7.34175	8.32004	8.33182
Down	ENSG00000135835	-1.04136	7.43e-16	KIAA1614	1q25.3	protein_coding	9.88397	9.68714	10.8439	10.8088
Down	ENSG00000281880	-1.04017	0.0313	PAUPAR	11p13	lncRNA	5.6089	5.9223	6.58935	6.91302
Down	ENSG00000108602	-1.03372	0.0702	ALDH3A1	17p11.2	protein_coding	5.41114	5.25482	6.27495	6.31087
Down	ENSG00000107159	-1.03365	5e-12	CA9	9p13.3	protein_coding	9.92165	9.5416	10.8187	10.727
Down	ENSG00000131459	-1.02292	0.0365	GFPT2	5q35.3	protein_coding	5.54595	5.87507	6.71732	6.6572
Down	ENSG00000166426	-1.01427	3.21e-06	CRABP1	15q25.1	protein_coding	7.87841	7.96078	9.04706	8.78676
Down	ENSG00000151702	-1.01148	3.67e-10	FLI1	11q24.3	protein_coding	8.70614	8.72775	9.72205	9.72119
Down	ENSG00000151468	-1.00826	3.02e-10	CCDC3	10p13	protein_coding	9.08118	9.09798	10.225	9.9469
Down	ENSG00000174498	-1.00816	3.3e-13	IGDCC3	15q22.31	protein_coding	9.49772	9.52065	10.4142	10.6062
Down	ENSG00000176531	-1.00722	1.35e-31	PHLDB3	19q13.31	protein_coding	13.2207	13.1136	14.2104	14.1387
Down	ENSG00000184260	-1.00697	0.00519	H2AC20	1q21.2	protein_coding	6.4315	6.44317	7.47304	7.34528
Down	ENSG00000151952	-1.0054	1.42e-12	TMEM132D	12q24.33	protein_coding	9.39876	9.37123	10.4758	10.2904
Down	ENSG00000144057	-1.00494	3.57e-11	ST6GAL2	2q12.3	protein_coding	9.04465	8.9377	9.96487	10.0167
Down	ENSG00000182631	-1.00139	1.59e-07	RXFP3	5p13.2	protein_coding	8.46372	8.49764	9.62747	9.30285

## Sheet: Up_Down KEGG Pathways
	Direction	adj.Pval	nGenes	Pathways	Genes
1	Down regulated	1.17242e-08	10	Protein digestion and absorption	ENSG00000049540 ENSG00000104783 ENSG00000111799 ENSG00000130635 ENSG00000134871 ENSG00000139219 ENSG00000163359 ENSG00000164692 ENSG00000168542 ENSG00000187955
2	Down regulated	0.000331147	7	ECM-receptor interaction	ENSG00000041982 ENSG00000134871 ENSG00000139219 ENSG00000163359 ENSG00000164692 ENSG00000185518 ENSG00000186340
3	Down regulated	0.004077	9	Focal adhesion	ENSG00000041982 ENSG00000105974 ENSG00000134871 ENSG00000139219 ENSG00000146648 ENSG00000163359 ENSG00000164692 ENSG00000170962 ENSG00000186340
4	Down regulated	0.00412792	8	Neuroactive ligand-receptor interaction	ENSG00000080644 ENSG00000082556 ENSG00000101188 ENSG00000122585 ENSG00000125730 ENSG00000157219 ENSG00000176136 ENSG00000187123
5	Down regulated	0.00412792	11	PI3K-Akt signaling pathway	ENSG00000041982 ENSG00000124882 ENSG00000134871 ENSG00000138685 ENSG00000139219 ENSG00000146648 ENSG00000148053 ENSG00000163359 ENSG00000164692 ENSG00000170962 ENSG00000186340

## Sheet: Shiny Go Pathway Genes
Enrichment FDR	nGenes	Pathway Genes	Fold Enrichment	Pathway	URL	Genes
2.23e-06	14	103	7.20578	Protein digestion and absorption	http://www.genome.jp/kegg-bin/show_pathway?hsa04974	ELN COL16A1 KCNN4 COL1A1 COL12A1 COL7A1 COL5A1 COL4A2 COL2A1 COL6A3 COL1A2 COL3A1 COL22A1 COL14A1
0.000469444	10	88	6.02431	ECM-receptor interaction	http://www.genome.jp/kegg-bin/show_pathway?hsa04512	TNC COL1A1 COL4A2 CD36 COL2A1 ITGA9 COL6A3 COL1A2 SV2B THBS2
0.0088575	7	73	5.08353	P53 signaling pathway	http://www.genome.jp/kegg-bin/show_pathway?hsa04115	GADD45B BBC3 SERPINE1 TP53AIP1 CDKN1A IGFBP3 RPRM
0.00511314	8	86	4.93153	Colorectal cancer	http://www.genome.jp/kegg-bin/show_pathway?hsa05210	TGFB2 GADD45B BBC3 CDKN1A EREG EGFR FOS JUN
0.00981038	7	76	4.88286	Pertussis	http://www.genome.jp/kegg-bin/show_pathway?hsa05133	NOS2 PYCARD NFKB1 C3 CFL2 FOS JUN
0.00145732	11	129	4.52057	Relaxin signaling pathway	http://www.genome.jp/kegg-bin/show_pathway?hsa04926	NOS2 COL1A1 NFKB1 COL4A2 EGFR CREB3L1 GNG3 COL1A2 COL3A1 FOS JUN
0.00981038	8	100	4.24112	AGE-RAGE signaling pathway in diabetic complications	http://www.genome.jp/kegg-bin/show_pathway?hsa04933	TGFB2 SERPINE1 COL1A1 NFKB1 COL4A2 COL1A2 COL3A1 JUN
0.000469444	15	202	3.93668	Proteoglycans in cancer	http://www.genome.jp/kegg-bin/show_pathway?hsa05205	WNT16 TGFB2 CAV1 MET COL1A1 HBEGF PLAU CDKN1A CTSL FGF2 WNT9A EGFR WNT7A COL1A2 SDC2
0.00528714	10	135	3.92696	Apoptosis	http://www.genome.jp/kegg-bin/show_pathway?hsa04210	GADD45B BBC3 NFKB1 TP53AIP1 CTSL HRK FOS DDIT3 JUN ERN1
0.00511314	11	157	3.71435	Hippo signaling pathway	http://www.genome.jp/kegg-bin/show_pathway?hsa04390	WNT16 TEAD3 GLI2 TGFB2 BMP7 BBC3 SERPINE1 AJUBA WNT9A WNT7A RASSF6
0.00145732	14	200	3.71098	Focal adhesion	http://www.genome.jp/kegg-bin/show_pathway?hsa04510	TNC PAK3 CAV1 MET COL1A1 COL4A2 COL2A1 ITGA9 EGFR COL6A3 COL1A2 PDGFD JUN THBS2
0.00944249	10	148	3.58202	Gastric cancer	http://www.genome.jp/kegg-bin/show_pathway?hsa05226	WNT16 TGFB2 GADD45B MET CDKN1A FGF2 WNT9A EGFR WNT7A TERT
0.00283888	13	197	3.49838	Chemical carcinogenesis	http://www.genome.jp/kegg-bin/show_pathway?hsa05207	MGST1 CHRNA3 NFKB1 FGF2 CREB5 EGFR CREB3L1 UGT1A6 FOS UGT2A1 JUN PPARA UGT2A2
0.0152126	9	138	3.45743	Estrogen signaling pathway	http://www.genome.jp/kegg-bin/show_pathway?hsa04915	KRT18 HBEGF KCNJ5 EGFR CREB3L1 FOS KRT9 HSPA6 JUN
0.010605	10	154	3.44246	Oxytocin signaling pathway	http://www.genome.jp/kegg-bin/show_pathway?hsa04921	PLA2G4C KCNJ5 KCNJ2 CDKN1A EGFR PLA2G4F FOS NPPA JUN RYR2
0.000151608	22	354	3.29465	PI3K-Akt signaling pathway	http://www.genome.jp/kegg-bin/show_pathway?hsa04151	TNC PPP2R3A MET COL1A1 NFKB1 PRLR CDKN1A EREG COL4A2 FGF2 COL2A1 ITGA9 CREB5 EGFR NTRK2 CREB3L1 GNG3 COL6A3 COL1A2 PDGFD LPAR5 THBS2
0.00175877	17	294	3.06543	MAPK signaling pathway	http://www.genome.jp/kegg-bin/show_pathway?hsa04010	TGFB2 GADD45B RELB PLA2G4C MET NFKB1 EREG FGF2 DUSP10 EGFR NTRK2 PLA2G4F FOS PDGFD HSPA6 DDIT3 JUN
0.0138585	12	219	2.90487	CAMP signaling pathway	http://www.genome.jp/kegg-bin/show_pathway?hsa04024	NFKB1 NPY EDN3 CGA VIP CREB3L1 FOS NPPA JUN GRIN2A PPARA RYR2
0.00205949	18	331	2.88293	Human papillomavirus infection	http://www.genome.jp/kegg-bin/show_pathway?hsa05165	WNT16 TNC PPP2R3A COL1A1 NFKB1 CDKN1A COL4A2 COL2A1 WNT9A ITGA9 CREB5 EGFR WNT7A CREB3L1 COL6A3 TERT COL1A2 THBS2
0.0145386	16	350	2.4235	Neuroactive ligand-receptor interaction	http://www.genome.jp/kegg-bin/show_pathway?hsa04080	NPFFR2 CHRNA3 OPRK1 NTSR1 GPR50 PRLR NPY EDN3 C3 CGA VIP HTR5A TACR3 MC5R GRIN2A LYPD6

## Sheet: MCC_Lung Positive Regulation 
Symbol	Lung_eval_Pvalue	Lung_eval_Beta	MCC_p	MCC_logFC
SDC3	0.0226871	0.356566	1.04609e-05	0.418772
EFCAB14	0.00929142	0.317188	0.000118076	0.38434
RNF11	0.0464003	0.321263	0.0214099	0.268413
TENT5C	0.0134082	1.41415	6.3364e-65	3.06767
PDE4DIPP2	0.0389934	1.162	0.0409453	1.09718
ANK3	0.00376169	0.736568	0.02122	0.324341
SH3PXD2A	0.0163724	0.428902	2.0005e-09	0.525789
TPP1	0.03637	0.227038	3.48565e-11	0.662625
QSER1	0.0231041	0.215036	0.0347195	0.251206
CREB3L1	0.000534699	1.196	0.000752122	1.03016
SIK2	0.0129434	0.306078	6.0731e-06	0.508265
KMT2A	0.0223708	0.284862	6.00343e-09	0.558533
LPAR5	0.000741541	2.16377	0.00275148	2.19961
CLSTN3	0.0480777	0.316912	2.04793e-10	0.6508
KMT2D	0.045226	0.213318	8.12072e-07	0.52054
LRP1	0.0182219	0.251523	0.00259367	0.418106
KLF5	0.0442722	0.268054	0.000731519	0.823072
PRKD1	0.0486097	0.524267	1.35159e-06	0.648057
TTBK2	0.0492213	0.463195	0.0118402	0.313773
C2CD4A	0.00596594	1.78853	3.45615e-38	1.50167
THSD4	0.0368769	0.264165	1.12613e-08	0.802143
NFAT5	0.0079273	0.374273	2.88585e-05	0.545087
MSL1	0.046119	0.219387	0.00211558	0.28485
ZNF652	0.0161893	0.363711	2.55874e-06	0.522247
MAFG	0.0306267	0.235801	3.80022e-06	0.42817
DTNA	0.0482806	1.1296	1.2202e-07	1.63978
JUND	0.0399116	0.285302	5.8717e-07	0.588775
PGPEP1	0.016051	0.382884	0.000322488	0.650528
ASXL2	0.0472777	0.217975	0.00296247	0.355439
BAZ2B	0.0335324	0.386836	1.11933e-08	0.532214
SCG2	0.0086537	1.11251	1.82987e-32	1.49349
NCOA6	0.00305314	0.341617	0.0010502	0.359639
NORAD	0.026504	0.207699	4.42481e-22	0.764479
DLGAP4	0.032616	0.204324	1.4926e-06	0.484374
RBFOX2	0.0117147	1.3604	0.0198144	0.221965
THUMPD3-AS1	0.0307374	0.7705	0.00458816	0.669274
PHC3	0.0295254	0.311611	8.0886e-06	0.519883
HS3ST1	0.0175598	1.13106	0.00151022	0.590413
EPHA5	0.0101023	0.861064	4.26213e-05	0.620459
OTUD4	0.0307974	0.266741	0.00197217	0.320428
RICTOR	0.0357803	0.256749	4.44145e-05	0.457444
ZCCHC9	0.0282278	0.462039	0.000602177	0.432026
ELL2	0.0357221	0.336896	4.89646e-15	0.912603
AFF4	0.0095334	0.221998	2.04157e-05	0.490768
ARHGAP18	0.0242368	0.358183	0.0168572	0.238449
TULP4	0.0374548	0.310467	1.10587e-06	0.528547
ICA1	0.0118121	1.417	0.00307821	0.349837
AVL9	0.00798411	0.290446	0.0146684	0.265178
CLDN12	0.0347265	0.305542	0.0243135	0.269131
PNPLA8	0.00672444	0.530729	0.00608958	0.302714
OXR1	0.0457563	0.428031	0.0443382	0.245438
PRRG1	0.0235121	0.409056	0.0396691	0.299755
CHM	0.0270974	0.30942	0.0407879	0.227054
PAK3	0.0355635	1.09685	8.38185e-36	1.22049

## Sheet: MCC_Lung Negative Regulation
Symbol	Lung_eval_Pvalue	Lung_eval_Beta	MCC_p	MCC_logFC
MRPL20	0.0116021	-0.309431	3.26834e-05	-0.410089
TNFRSF1B	0.00264343	-1.80981	0.0491488	-0.552794
RPS8	0.0477518	-0.192212	0.0264437	-0.205065
MCOLN2	0.00334787	-0.707074	0.0224143	-0.944685
WDR77	0.0221235	-0.300231	0.000275033	-0.407038
PHGDH	0.0463315	-0.239442	0.029642	-0.23966
CYB5R2	0.0454746	-1.10416	0.00401105	-0.385785
POLR2G	0.0443985	-0.326103	0.000101978	-0.424065
MRPL11	0.0094653	-0.471817	0.000227714	-0.438753
MMP1	0.000147685	-1.02957	0.0374562	-0.732354
CDK4	0.0358173	-0.243655	0.000235286	-0.337963
RPLP0	0.0314604	-0.202045	0.0370664	-0.208301
ABCB9	0.0189675	-0.652516	0.00873122	-0.324464
ESD	0.0454252	-0.261512	0.0067152	-0.341819
DLEU1	0.00145477	-0.694794	0.0259851	-0.400009
POLE2	0.0495004	-0.376999	0.0180543	-0.421432
TPM1	0.000648346	-0.278052	9.07457e-11	-0.585015
LRRC28	0.0379231	-0.516444	0.0013311	-0.423287
DCTPP1	0.0322332	-0.250147	0.00641409	-0.29942
NIP7	0.00983592	-0.332459	0.0462353	-0.302005
RAD51C	0.0364196	-0.31013	0.0415929	-0.243034
CYB561	0.0348399	-0.392581	0.0384594	-0.204571
RPL38	0.0364512	-0.257614	0.00165944	-0.305088
ACTG1	0.00633766	-0.171526	0.00083176	-0.355287
MRPL12	0.0421325	-0.241558	4.20395e-09	-0.699273
RNF126	0.0121084	-0.368152	0.00568386	-0.292472
WDR18	0.0186621	-0.372396	0.00099725	-0.3978
FAM174C	0.047141	-0.367228	0.0024093	-0.410502
TIMM13	0.0250448	-0.290252	3.44676e-06	-0.497426
FSD1	0.00773488	-0.691154	0.000445515	-0.404737
ARMC6	0.0297039	-0.342239	0.000426144	-0.355658
RFXANK	0.0123749	-0.485745	0.00337779	-0.348378
TBCB	0.0482912	-0.222628	2.34277e-07	-0.47544
RPS16	0.0376234	-0.230776	0.00137125	-0.300863
RPS19	0.0276925	-0.273182	0.000925803	-0.312165
ERCC2	0.0321736	-0.427845	3.84608e-05	-0.446845
RPS11	0.0494387	-0.205466	0.00816059	-0.251873
TMEM238	0.0491054	-1.17611	0.0106527	-0.63239
RPS5	0.0170765	-0.26115	8.79727e-08	-0.495834
CMPK2	0.037645	-1.48371	0.000623357	-0.409145
IGFBP5	0.00345076	-0.763033	5.46004e-45	-1.55932
FARSB	0.0183316	-0.197924	0.000426366	-0.360501
DGCR6L	0.0112908	-0.518564	2.36865e-05	-0.496519
RPS19BP1	0.00870353	-0.448417	0.000130167	-0.386701
TMEM158	0.0421041	-0.529653	0.0017215	-0.699905
RPL29	0.0135218	-0.284863	4.81556e-05	-0.355715
NDUFB4	0.0433138	-0.256388	0.0285391	-0.245317
PTX3	9.1734e-05	-2.16633	0.00205063	-1.9204
LRPAP1	0.0210736	-0.301211	0.0029199	-0.323007
NIM1K	0.0329816	-1.10748	1.47439e-06	-0.525702
PARP8	0.0122925	-1.36349	0.0153242	-0.392632
DPYSL3	0.0253552	-0.143855	4.1404e-06	-0.418178
RPS14	0.0472136	-0.19239	0.00136346	-0.297488
RACK1	0.0430023	-0.157102	0.0127073	-0.2359
MEA1	0.0447664	-0.248779	0.016783	-0.268827
CAV1	0.0397306	-0.149872	6.17325e-07	-3.32837
RPS6	0.0122392	-0.22546	0.00048105	-0.307454
TOMM5	0.0435344	-0.243545	0.0123322	-0.281345
SSNA1	0.040319	-0.258876	0.0344661	-0.2478
TUBB4B	0.0467791	-0.143798	4.73223e-05	-0.388136
NDUFB11	0.0389813	-0.246364	0.000118835	-0.388536
BEX3	0.0235271	-0.243634	0.0277864	-0.222981
SLC25A5	0.0357507	-0.186961	0.015795	-0.242625
MAGEA3	0.0443443	-0.920878	0.0176508	-0.351129
